# Supplementary material for: BcWRKY25-BcWRKY33A-BcLRP1/BcCOW1 module promotes root development for improved salt tolerance in Bok choy
Source: Hortic Res. 2024 Sep 28;12(1):uhae280. doi: 10.1093/hr/uhae280 (PMC11756305; doi:10.1093/hr/uhae280)
Supplement: Web_Material_uhae280 [file web_material_uhae280.zip]

Archive with 2 entries (2 files):
- Supplementary Figures.pdf
- Supplementary Tables S1-S3.xlsx
