# Supplementary material for: BcWRKY25-BcWRKY33A-BcLRP1/BcCOW1 module promotes root development for improved salt tolerance in Bok choy
Source: Hortic Res. 2024 Sep 28;12(1):uhae280. doi: 10.1093/hr/uhae280 (PMC11756305; doi:10.1093/hr/uhae280)
Supplement: Web_Material_uhae280 [file web_material_uhae280.zip › Supplementary Tables S1-S3.xlsx]

## Sheet: Table S1
Table S1 Information about the ten candidate genes that were identified and predicted to be BcWRKY33A target genes
B. rapa (V1.5)	A. thaliana	symbol	named	motif_id	motif_alt_id	sequence_name	start	stop	strand	score	p-value	q-value	matched_sequence	distToSummit	peak_name	chr	start	end	length	abs_summit	pileup	fold_enrichment	#NAME?	#NAME?	annotation	geneChr	geneStart	geneEnd	geneLength	exonNumber	geneStrand	distToTSS	GO_annotation
Bra039855	AT4G14550	IAA14	BcIAA14	MA1301.1	WRKY33	A08	6303455	6303465	-	10.3182	9.99e-05	0.158	TTTAGTCAAAA	0	WRKY33_peak_47017	A08	6303202	6303622	421	6303460	161	11.6433	114.673	112.186	Downstream (<1kb)	A08	6303677	6305559	1883	5	-	2099	-- -- "Biological Process: polysaccharide biosynthetic process (GO:0000271);; Molecular Function: transcription factor activity, sequence-specific DNA binding (GO:0003700);; Cellular Component: nucleus (GO:0005634);; Biological Process: pattern specification process (GO:0007389);; Biological Process: regulation of cell size (GO:0008361);; Biological Process: response to desiccation (GO:0009269);;…
Bra039855	AT4G14550	IAA14	BcIAA14	MA1301.1	WRKY33	A08	6306221	6306231	+	10.697	8.82e-05	0.151	ATTGGTCAACT	-98	WRKY33_peak_47020	A08	6306102	6306627	526	6306329	98	8.82097	60.4138	58.3679	Promoter (<=1kb)	A08	6303677	6305559	1883	5	-	-770	-- -- "Biological Process: polysaccharide biosynthetic process (GO:0000271);; Molecular Function: transcription factor activity, sequence-specific DNA binding (GO:0003700);; Cellular Component: nucleus (GO:0005634);; Biological Process: pattern specification process (GO:0007389);; Biological Process: regulation of cell size (GO:0008361);; Biological Process: response to desiccation (GO:0009269);;…
Bra039855	AT4G14550	IAA14	BcIAA14	MA1301.1	WRKY33	A08	6306325	6306335	+	11.4394	6.27e-05	0.137	TTTAGTCAACA	0	WRKY33_peak_47020	A08	6306102	6306627	526	6306329	98	8.82097	60.4138	58.3679	Promoter (<=1kb)	A08	6303677	6305559	1883	5	-	-770	-- -- "Biological Process: polysaccharide biosynthetic process (GO:0000271);; Molecular Function: transcription factor activity, sequence-specific DNA binding (GO:0003700);; Cellular Component: nucleus (GO:0005634);; Biological Process: pattern specification process (GO:0007389);; Biological Process: regulation of cell size (GO:0008361);; Biological Process: response to desiccation (GO:0009269);;…
Bra039855	AT4G14550	IAA14	BcIAA14	MA1309.1	WRKY3	A08	6306221	6306231	+	10.2727	9.89e-05	0.16	ATTGGTCAACT	-98	WRKY33_peak_47020	A08	6306102	6306627	526	6306329	98	8.82097	60.4138	58.3679	Promoter (<=1kb)	A08	6303677	6305559	1883	5	-	-770	-- -- "Biological Process: polysaccharide biosynthetic process (GO:0000271);; Molecular Function: transcription factor activity, sequence-specific DNA binding (GO:0003700);; Cellular Component: nucleus (GO:0005634);; Biological Process: pattern specification process (GO:0007389);; Biological Process: regulation of cell size (GO:0008361);; Biological Process: response to desiccation (GO:0009269);;…
Bra039855	AT4G14550	IAA14	BcIAA14	MA1309.1	WRKY3	A08	6306325	6306335	+	10.5152	9.18e-05	0.156	TTTAGTCAACA	0	WRKY33_peak_47020	A08	6306102	6306627	526	6306329	98	8.82097	60.4138	58.3679	Promoter (<=1kb)	A08	6303677	6305559	1883	5	-	-770	-- -- "Biological Process: polysaccharide biosynthetic process (GO:0000271);; Molecular Function: transcription factor activity, sequence-specific DNA binding (GO:0003700);; Cellular Component: nucleus (GO:0005634);; Biological Process: pattern specification process (GO:0007389);; Biological Process: regulation of cell size (GO:0008361);; Biological Process: response to desiccation (GO:0009269);;…
Bra039855	AT4G14550	IAA14	BcIAA14	MA1311.1	WRKY28	A08	6306325	6306337	-	11.6061	5.65e-05	0.121	AATGTTGACTAAA	0	WRKY33_peak_47020	A08	6306102	6306627	526	6306329	98	8.82097	60.4138	58.3679	Promoter (<=1kb)	A08	6303677	6305559	1883	5	-	-770	-- -- "Biological Process: polysaccharide biosynthetic process (GO:0000271);; Molecular Function: transcription factor activity, sequence-specific DNA binding (GO:0003700);; Cellular Component: nucleus (GO:0005634);; Biological Process: pattern specification process (GO:0007389);; Biological Process: regulation of cell size (GO:0008361);; Biological Process: response to desiccation (GO:0009269);;…
Bra039855	AT4G14550	IAA14	BcIAA14	MA1315.1	WRKY24	A08	6306323	6306336	-	11.8636	3.35e-05	0.113	ATGTTGACTAAATA	0	WRKY33_peak_47020	A08	6306102	6306627	526	6306329	98	8.82097	60.4138	58.3679	Promoter (<=1kb)	A08	6303677	6305559	1883	5	-	-770	-- -- "Biological Process: polysaccharide biosynthetic process (GO:0000271);; Molecular Function: transcription factor activity, sequence-specific DNA binding (GO:0003700);; Cellular Component: nucleus (GO:0005634);; Biological Process: pattern specification process (GO:0007389);; Biological Process: regulation of cell size (GO:0008361);; Biological Process: response to desiccation (GO:0009269);;…
Bra039855	AT4G14550	IAA14	BcIAA14	RGTCAAMD	MEME-1	A08	6306224	6306231	+	11.6719	5.86e-05	0.212	GGTCAACT	-98	WRKY33_peak_47020	A08	6306102	6306627	526	6306329	98	8.82097	60.4138	58.3679	Promoter (<=1kb)	A08	6303677	6305559	1883	5	-	-770	-- -- "Biological Process: polysaccharide biosynthetic process (GO:0000271);; Molecular Function: transcription factor activity, sequence-specific DNA binding (GO:0003700);; Cellular Component: nucleus (GO:0005634);; Biological Process: pattern specification process (GO:0007389);; Biological Process: regulation of cell size (GO:0008361);; Biological Process: response to desiccation (GO:0009269);;…
Bra039855	AT4G14550	IAA14	BcIAA14	MA1301.1	WRKY33	A08	6309034	6309044	+	15.8182	2.38e-06	0.0625	CAAAGTCAAAG	-55	WRKY33_peak_47022	A08	6308273	6309322	1050	6309099	111	7.47179	59.9832	57.9417	Distal Intergenic	A08	6303677	6305559	1883	5	-	-3540	-- -- "Biological Process: polysaccharide biosynthetic process (GO:0000271);; Molecular Function: transcription factor activity, sequence-specific DNA binding (GO:0003700);; Cellular Component: nucleus (GO:0005634);; Biological Process: pattern specification process (GO:0007389);; Biological Process: regulation of cell size (GO:0008361);; Biological Process: response to desiccation (GO:0009269);;…
Bra039855	AT4G14550	IAA14	BcIAA14	MA1309.1	WRKY3	A08	6309034	6309044	+	15.7424	3.1e-06	0.057	CAAAGTCAAAG	-55	WRKY33_peak_47022	A08	6308273	6309322	1050	6309099	111	7.47179	59.9832	57.9417	Distal Intergenic	A08	6303677	6305559	1883	5	-	-3540	-- -- "Biological Process: polysaccharide biosynthetic process (GO:0000271);; Molecular Function: transcription factor activity, sequence-specific DNA binding (GO:0003700);; Cellular Component: nucleus (GO:0005634);; Biological Process: pattern specification process (GO:0007389);; Biological Process: regulation of cell size (GO:0008361);; Biological Process: response to desiccation (GO:0009269);;…
Bra039855	AT4G14550	IAA14	BcIAA14	MA1311.1	WRKY28	A08	6309034	6309046	-	15.5	2.74e-06	0.0427	GACTTTGACTTTG	-53	WRKY33_peak_47022	A08	6308273	6309322	1050	6309099	111	7.47179	59.9832	57.9417	Distal Intergenic	A08	6303677	6305559	1883	5	-	-3540	-- -- "Biological Process: polysaccharide biosynthetic process (GO:0000271);; Molecular Function: transcription factor activity, sequence-specific DNA binding (GO:0003700);; Cellular Component: nucleus (GO:0005634);; Biological Process: pattern specification process (GO:0007389);; Biological Process: regulation of cell size (GO:0008361);; Biological Process: response to desiccation (GO:0009269);;…
Bra039855	AT4G14550	IAA14	BcIAA14	MA1315.1	WRKY24	A08	6309032	6309045	-	14.8182	6.09e-06	0.0822	ACTTTGACTTTGTT	-54	WRKY33_peak_47022	A08	6308273	6309322	1050	6309099	111	7.47179	59.9832	57.9417	Distal Intergenic	A08	6303677	6305559	1883	5	-	-3540	-- -- "Biological Process: polysaccharide biosynthetic process (GO:0000271);; Molecular Function: transcription factor activity, sequence-specific DNA binding (GO:0003700);; Cellular Component: nucleus (GO:0005634);; Biological Process: pattern specification process (GO:0007389);; Biological Process: regulation of cell size (GO:0008361);; Biological Process: response to desiccation (GO:0009269);;…
Bra039855	AT4G14550	IAA14	BcIAA14	RGTCAAMD	MEME-1	A08	6309037	6309044	+	12.0781	4.38e-05	0.201	AGTCAAAG	-55	WRKY33_peak_47022	A08	6308273	6309322	1050	6309099	111	7.47179	59.9832	57.9417	Distal Intergenic	A08	6303677	6305559	1883	5	-	-3540	-- -- "Biological Process: polysaccharide biosynthetic process (GO:0000271);; Molecular Function: transcription factor activity, sequence-specific DNA binding (GO:0003700);; Cellular Component: nucleus (GO:0005634);; Biological Process: pattern specification process (GO:0007389);; Biological Process: regulation of cell size (GO:0008361);; Biological Process: response to desiccation (GO:0009269);;…
Bra039855	AT4G14550	IAA14	BcIAA14	MA1301.1	WRKY33	A08	6307635	6307645	+	12.3485	3.89e-05	0.119	ATTAGTCAACC	207	WRKY33_peak_47021	A08	6307300	6307732	433	6307428	67	5.08392	27.3892	25.7351	Promoter (1-2kb)	A08	6303677	6305559	1883	5	-	-1869	-- -- "Biological Process: polysaccharide biosynthetic process (GO:0000271);; Molecular Function: transcription factor activity, sequence-specific DNA binding (GO:0003700);; Cellular Component: nucleus (GO:0005634);; Biological Process: pattern specification process (GO:0007389);; Biological Process: regulation of cell size (GO:0008361);; Biological Process: response to desiccation (GO:0009269);;…
Bra039855	AT4G14550	IAA14	BcIAA14	MA1309.1	WRKY3	A08	6307635	6307645	+	11.9545	4.67e-05	0.125	ATTAGTCAACC	207	WRKY33_peak_47021	A08	6307300	6307732	433	6307428	67	5.08392	27.3892	25.7351	Promoter (1-2kb)	A08	6303677	6305559	1883	5	-	-1869	-- -- "Biological Process: polysaccharide biosynthetic process (GO:0000271);; Molecular Function: transcription factor activity, sequence-specific DNA binding (GO:0003700);; Cellular Component: nucleus (GO:0005634);; Biological Process: pattern specification process (GO:0007389);; Biological Process: regulation of cell size (GO:0008361);; Biological Process: response to desiccation (GO:0009269);;…
Bra039855	AT4G14550	IAA14	BcIAA14	MA1311.1	WRKY28	A08	6307436	6307448	-	10.8788	8.23e-05	0.14	ATGGTTGACTAAC	8	WRKY33_peak_47021	A08	6307300	6307732	433	6307428	67	5.08392	27.3892	25.7351	Promoter (1-2kb)	A08	6303677	6305559	1883	5	-	-1869	-- -- "Biological Process: polysaccharide biosynthetic process (GO:0000271);; Molecular Function: transcription factor activity, sequence-specific DNA binding (GO:0003700);; Cellular Component: nucleus (GO:0005634);; Biological Process: pattern specification process (GO:0007389);; Biological Process: regulation of cell size (GO:0008361);; Biological Process: response to desiccation (GO:0009269);;…
Bra039855	AT4G14550	IAA14	BcIAA14	MA1311.1	WRKY28	A08	6307635	6307647	-	11.7576	5.16e-05	0.117	ACGGTTGACTAAT	207	WRKY33_peak_47021	A08	6307300	6307732	433	6307428	67	5.08392	27.3892	25.7351	Promoter (1-2kb)	A08	6303677	6305559	1883	5	-	-1869	-- -- "Biological Process: polysaccharide biosynthetic process (GO:0000271);; Molecular Function: transcription factor activity, sequence-specific DNA binding (GO:0003700);; Cellular Component: nucleus (GO:0005634);; Biological Process: pattern specification process (GO:0007389);; Biological Process: regulation of cell size (GO:0008361);; Biological Process: response to desiccation (GO:0009269);;…
Bra039855	AT4G14550	IAA14	BcIAA14	MA1315.1	WRKY24	A08	6307434	6307447	-	12.197	2.86e-05	0.109	TGGTTGACTAACTT	6	WRKY33_peak_47021	A08	6307300	6307732	433	6307428	67	5.08392	27.3892	25.7351	Promoter (1-2kb)	A08	6303677	6305559	1883	5	-	-1869	-- -- "Biological Process: polysaccharide biosynthetic process (GO:0000271);; Molecular Function: transcription factor activity, sequence-specific DNA binding (GO:0003700);; Cellular Component: nucleus (GO:0005634);; Biological Process: pattern specification process (GO:0007389);; Biological Process: regulation of cell size (GO:0008361);; Biological Process: response to desiccation (GO:0009269);;…
Bra039855	AT4G14550	IAA14	BcIAA14	MA1315.1	WRKY24	A08	6307633	6307646	-	13.6515	1.31e-05	0.0956	CGGTTGACTAATTT	205	WRKY33_peak_47021	A08	6307300	6307732	433	6307428	67	5.08392	27.3892	25.7351	Promoter (1-2kb)	A08	6303677	6305559	1883	5	-	-1869	-- -- "Biological Process: polysaccharide biosynthetic process (GO:0000271);; Molecular Function: transcription factor activity, sequence-specific DNA binding (GO:0003700);; Cellular Component: nucleus (GO:0005634);; Biological Process: pattern specification process (GO:0007389);; Biological Process: regulation of cell size (GO:0008361);; Biological Process: response to desiccation (GO:0009269);;…
Bra039855	AT4G14550	IAA14	BcIAA14	RGTCAAMD	MEME-1	A08	6307439	6307446	+	11.5781	7.81e-05	0.216	AGTCAACC	11	WRKY33_peak_47021	A08	6307300	6307732	433	6307428	67	5.08392	27.3892	25.7351	Promoter (1-2kb)	A08	6303677	6305559	1883	5	-	-1869	-- -- "Biological Process: polysaccharide biosynthetic process (GO:0000271);; Molecular Function: transcription factor activity, sequence-specific DNA binding (GO:0003700);; Cellular Component: nucleus (GO:0005634);; Biological Process: pattern specification process (GO:0007389);; Biological Process: regulation of cell size (GO:0008361);; Biological Process: response to desiccation (GO:0009269);;…
Bra039855	AT4G14550	IAA14	BcIAA14	RGTCAAMD	MEME-1	A08	6307638	6307645	+	11.5781	7.81e-05	0.216	AGTCAACC	210	WRKY33_peak_47021	A08	6307300	6307732	433	6307428	67	5.08392	27.3892	25.7351	Promoter (1-2kb)	A08	6303677	6305559	1883	5	-	-1869	-- -- "Biological Process: polysaccharide biosynthetic process (GO:0000271);; Molecular Function: transcription factor activity, sequence-specific DNA binding (GO:0003700);; Cellular Component: nucleus (GO:0005634);; Biological Process: pattern specification process (GO:0007389);; Biological Process: regulation of cell size (GO:0008361);; Biological Process: response to desiccation (GO:0009269);;…
Bra014398	AT3G62680	PRP3	BcPRP3-1	MA1301.1	WRKY33	A04	316993	317003	-	10.5	9.42e-05	0.155	CTTAGTCAAAT	-61	WRKY33_peak_22253	A04	316922	317305	384	317064	203	15.2517	166.587	163.797	Downstream (<1kb)	A04	317736	318753	1018	2	-	1689	-- -- Cellular Component: cell wall (GO:0005618);; Cellular Component: plasmodesma (GO:0009506);; Biological Process: lateral root development (GO:0048527);; Biological Process: root hair elongation (GO:0048767);; Biological Process: cellular response to auxin stimulus (GO:0071365);; Biological Process: cellular response to ethylene stimulus (GO:0071369);; Biological Process: cellular response to…
Bra014398	AT3G62680	PRP3	BcPRP3-1	MA1311.1	WRKY28	A04	316991	317003	+	10.4848	9.94e-05	0.151	AAATTTGACTAAG	-61	WRKY33_peak_22253	A04	316922	317305	384	317064	203	15.2517	166.587	163.797	Downstream (<1kb)	A04	317736	318753	1018	2	-	1689	-- -- Cellular Component: cell wall (GO:0005618);; Cellular Component: plasmodesma (GO:0009506);; Biological Process: lateral root development (GO:0048527);; Biological Process: root hair elongation (GO:0048767);; Biological Process: cellular response to auxin stimulus (GO:0071365);; Biological Process: cellular response to ethylene stimulus (GO:0071369);; Biological Process: cellular response to…
Bra014398	AT3G62680	PRP3	BcPRP3-1	MA1315.1	WRKY24	A04	317058	317071	+	11.6061	3.76e-05	0.115	ACGTTGACCAACTA	0	WRKY33_peak_22253	A04	316922	317305	384	317064	203	15.2517	166.587	163.797	Downstream (<1kb)	A04	317736	318753	1018	2	-	1689	-- -- Cellular Component: cell wall (GO:0005618);; Cellular Component: plasmodesma (GO:0009506);; Biological Process: lateral root development (GO:0048527);; Biological Process: root hair elongation (GO:0048767);; Biological Process: cellular response to auxin stimulus (GO:0071365);; Biological Process: cellular response to ethylene stimulus (GO:0071369);; Biological Process: cellular response to…
Bra014398	AT3G62680	PRP3	BcPRP3-1	RGTCAAMD	MEME-1	A04	317059	317066	-	13.0469	5e-06	0.173	GGTCAACG	0	WRKY33_peak_22253	A04	316922	317305	384	317064	203	15.2517	166.587	163.797	Downstream (<1kb)	A04	317736	318753	1018	2	-	1689	-- -- Cellular Component: cell wall (GO:0005618);; Cellular Component: plasmodesma (GO:0009506);; Biological Process: lateral root development (GO:0048527);; Biological Process: root hair elongation (GO:0048767);; Biological Process: cellular response to auxin stimulus (GO:0071365);; Biological Process: cellular response to ethylene stimulus (GO:0071369);; Biological Process: cellular response to…
Bra014398	AT3G62680	PRP3	BcPRP3-1	MA1315.1	WRKY24	A04	319770	319783	+	11.6061	3.76e-05	0.115	ACGTTGACCAACTA	0	WRKY33_peak_22254	A04	319599	319926	328	319774	134	10.9762	93.1371	90.8042	Promoter (1-2kb)	A04	317736	318753	1018	2	-	-1021	-- -- Cellular Component: cell wall (GO:0005618);; Cellular Component: plasmodesma (GO:0009506);; Biological Process: lateral root development (GO:0048527);; Biological Process: root hair elongation (GO:0048767);; Biological Process: cellular response to auxin stimulus (GO:0071365);; Biological Process: cellular response to ethylene stimulus (GO:0071369);; Biological Process: cellular response to…
Bra014398	AT3G62680	PRP3	BcPRP3-1	RGTCAAMD	MEME-1	A04	319771	319778	-	13.0469	5e-06	0.173	GGTCAACG	0	WRKY33_peak_22254	A04	319599	319926	328	319774	134	10.9762	93.1371	90.8042	Promoter (1-2kb)	A04	317736	318753	1018	2	-	-1021	-- -- Cellular Component: cell wall (GO:0005618);; Cellular Component: plasmodesma (GO:0009506);; Biological Process: lateral root development (GO:0048527);; Biological Process: root hair elongation (GO:0048767);; Biological Process: cellular response to auxin stimulus (GO:0071365);; Biological Process: cellular response to ethylene stimulus (GO:0071369);; Biological Process: cellular response to…
Bra003506	AT3G62680	PRP3	BcPRP3-2	RGTCAAMD	MEME-1	A07	16791796	16791803	+	11.6719	5.86e-05	0.212	GGTCAACT	0	WRKY33_peak_43097	A07	16791697	16791941	245	16791801	103	5.54484	43.7116	41.8465	Promoter (<=1kb)	A07	16792297	16793439	1143	2	+	-496	-- -- Cellular Component: cell wall (GO:0005618);; Cellular Component: plasmodesma (GO:0009506);; Biological Process: lateral root development (GO:0048527);; Biological Process: root hair elongation (GO:0048767);; Biological Process: cellular response to auxin stimulus (GO:0071365);; Biological Process: cellular response to ethylene stimulus (GO:0071369);; Biological Process: cellular response to…
Bra003506	AT3G62680	PRP3	BcPRP3-2	MA1315.1	WRKY24	A07	16793218	16793231	+	10.5606	5.91e-05	0.129	TCGTTGACCAGCAT	0	WRKY33_peak_43098	A07	16793115	16793329	215	16793223	57	5.00031	23.4227	21.8287	Exon (Bra003506/Bra003506, exon 2 of 2)	A07	16792297	16793439	1143	2	+	926	-- -- Cellular Component: cell wall (GO:0005618);; Cellular Component: plasmodesma (GO:0009506);; Biological Process: lateral root development (GO:0048527);; Biological Process: root hair elongation (GO:0048767);; Biological Process: cellular response to auxin stimulus (GO:0071365);; Biological Process: cellular response to ethylene stimulus (GO:0071369);; Biological Process: cellular response to…
Bra003506	AT3G62680	PRP3	BcPRP3-2	RGTCAAMD	MEME-1	A07	16793219	16793226	-	13.0469	5e-06	0.173	GGTCAACG	0	WRKY33_peak_43098	A07	16793115	16793329	215	16793223	57	5.00031	23.4227	21.8287	Exon (Bra003506/Bra003506, exon 2 of 2)	A07	16792297	16793439	1143	2	+	926	-- -- Cellular Component: cell wall (GO:0005618);; Cellular Component: plasmodesma (GO:0009506);; Biological Process: lateral root development (GO:0048527);; Biological Process: root hair elongation (GO:0048767);; Biological Process: cellular response to auxin stimulus (GO:0071365);; Biological Process: cellular response to ethylene stimulus (GO:0071369);; Biological Process: cellular response to…
Bra024178	AT4G28890	ATL42	BcATL42-1	MA1301.1	WRKY33	A03	27146352	27146362	+	11.6818	5.51e-05	0.132	TAAAGTCAATG	-65	WRKY33_peak_21196	A03	27146317	27146559	243	27146427	133	11.9395	97.4203	95.0551	Promoter (1-2kb)	A03	27143809	27145071	1263	1	-	-1356	-- -- Biological Process: transition metal ion transport (GO:0000041);; Molecular Function: ubiquitin-protein transferase activity (GO:0004842);; Molecular Function: zinc ion binding (GO:0008270);; Biological Process: protein ubiquitination (GO:0016567);; Biological Process: lateral root development (GO:0048527);; Biological Process: root hair elongation (GO:0048767);; K10664|0|ath:AT4G28890|K106…
Bra024178	AT4G28890	ATL42	BcATL42-1	MA1301.1	WRKY33	A03	27146391	27146401	+	16.8485	7.15e-07	0.0477	AAAAGTCAAAG	-26	WRKY33_peak_21196	A03	27146317	27146559	243	27146427	133	11.9395	97.4203	95.0551	Promoter (1-2kb)	A03	27143809	27145071	1263	1	-	-1356	-- -- Biological Process: transition metal ion transport (GO:0000041);; Molecular Function: ubiquitin-protein transferase activity (GO:0004842);; Molecular Function: zinc ion binding (GO:0008270);; Biological Process: protein ubiquitination (GO:0016567);; Biological Process: lateral root development (GO:0048527);; Biological Process: root hair elongation (GO:0048767);; K10664|0|ath:AT4G28890|K106…
Bra024178	AT4G28890	ATL42	BcATL42-1	MA1309.1	WRKY3	A03	27146352	27146362	+	11.7424	5.25e-05	0.131	TAAAGTCAATG	-65	WRKY33_peak_21196	A03	27146317	27146559	243	27146427	133	11.9395	97.4203	95.0551	Promoter (1-2kb)	A03	27143809	27145071	1263	1	-	-1356	-- -- Biological Process: transition metal ion transport (GO:0000041);; Molecular Function: ubiquitin-protein transferase activity (GO:0004842);; Molecular Function: zinc ion binding (GO:0008270);; Biological Process: protein ubiquitination (GO:0016567);; Biological Process: lateral root development (GO:0048527);; Biological Process: root hair elongation (GO:0048767);; K10664|0|ath:AT4G28890|K106…
Bra024178	AT4G28890	ATL42	BcATL42-1	MA1309.1	WRKY3	A03	27146391	27146401	+	17.0455	4.77e-07	0.039	AAAAGTCAAAG	-26	WRKY33_peak_21196	A03	27146317	27146559	243	27146427	133	11.9395	97.4203	95.0551	Promoter (1-2kb)	A03	27143809	27145071	1263	1	-	-1356	-- -- Biological Process: transition metal ion transport (GO:0000041);; Molecular Function: ubiquitin-protein transferase activity (GO:0004842);; Molecular Function: zinc ion binding (GO:0008270);; Biological Process: protein ubiquitination (GO:0016567);; Biological Process: lateral root development (GO:0048527);; Biological Process: root hair elongation (GO:0048767);; K10664|0|ath:AT4G28890|K106…
Bra024178	AT4G28890	ATL42	BcATL42-1	MA1311.1	WRKY28	A03	27146352	27146364	-	14.0909	1.03e-05	0.0651	GTCATTGACTTTA	-63	WRKY33_peak_21196	A03	27146317	27146559	243	27146427	133	11.9395	97.4203	95.0551	Promoter (1-2kb)	A03	27143809	27145071	1263	1	-	-1356	-- -- Biological Process: transition metal ion transport (GO:0000041);; Molecular Function: ubiquitin-protein transferase activity (GO:0004842);; Molecular Function: zinc ion binding (GO:0008270);; Biological Process: protein ubiquitination (GO:0016567);; Biological Process: lateral root development (GO:0048527);; Biological Process: root hair elongation (GO:0048767);; K10664|0|ath:AT4G28890|K106…
Bra024178	AT4G28890	ATL42	BcATL42-1	MA1311.1	WRKY28	A03	27146391	27146403	-	17.1364	3.43e-07	0.0332	AACTTTGACTTTT	-24	WRKY33_peak_21196	A03	27146317	27146559	243	27146427	133	11.9395	97.4203	95.0551	Promoter (1-2kb)	A03	27143809	27145071	1263	1	-	-1356	-- -- Biological Process: transition metal ion transport (GO:0000041);; Molecular Function: ubiquitin-protein transferase activity (GO:0004842);; Molecular Function: zinc ion binding (GO:0008270);; Biological Process: protein ubiquitination (GO:0016567);; Biological Process: lateral root development (GO:0048527);; Biological Process: root hair elongation (GO:0048767);; K10664|0|ath:AT4G28890|K106…
Bra024178	AT4G28890	ATL42	BcATL42-1	MA1315.1	WRKY24	A03	27146350	27146363	-	14.0909	9.99e-06	0.0906	TCATTGACTTTATA	-64	WRKY33_peak_21196	A03	27146317	27146559	243	27146427	133	11.9395	97.4203	95.0551	Promoter (1-2kb)	A03	27143809	27145071	1263	1	-	-1356	-- -- Biological Process: transition metal ion transport (GO:0000041);; Molecular Function: ubiquitin-protein transferase activity (GO:0004842);; Molecular Function: zinc ion binding (GO:0008270);; Biological Process: protein ubiquitination (GO:0016567);; Biological Process: lateral root development (GO:0048527);; Biological Process: root hair elongation (GO:0048767);; K10664|0|ath:AT4G28890|K106…
Bra024178	AT4G28890	ATL42	BcATL42-1	MA1315.1	WRKY24	A03	27146389	27146402	-	15.8636	2.9e-06	0.0738	ACTTTGACTTTTTC	-25	WRKY33_peak_21196	A03	27146317	27146559	243	27146427	133	11.9395	97.4203	95.0551	Promoter (1-2kb)	A03	27143809	27145071	1263	1	-	-1356	-- -- Biological Process: transition metal ion transport (GO:0000041);; Molecular Function: ubiquitin-protein transferase activity (GO:0004842);; Molecular Function: zinc ion binding (GO:0008270);; Biological Process: protein ubiquitination (GO:0016567);; Biological Process: lateral root development (GO:0048527);; Biological Process: root hair elongation (GO:0048767);; K10664|0|ath:AT4G28890|K106…
Bra024178	AT4G28890	ATL42	BcATL42-1	RGTCAAMD	MEME-1	A03	27146394	27146401	+	12.0781	4.38e-05	0.201	AGTCAAAG	-26	WRKY33_peak_21196	A03	27146317	27146559	243	27146427	133	11.9395	97.4203	95.0551	Promoter (1-2kb)	A03	27143809	27145071	1263	1	-	-1356	-- -- Biological Process: transition metal ion transport (GO:0000041);; Molecular Function: ubiquitin-protein transferase activity (GO:0004842);; Molecular Function: zinc ion binding (GO:0008270);; Biological Process: protein ubiquitination (GO:0016567);; Biological Process: lateral root development (GO:0048527);; Biological Process: root hair elongation (GO:0048767);; K10664|0|ath:AT4G28890|K106…
Bra011068	AT4G28890	ATL42	BcATL42-2	MA1301.1	WRKY33	A01	4110857	4110867	-	15.0152	5.01e-06	0.0639	AAAAGTCAAAA	0	WRKY33_peak_1247	A01	4110743	4111012	270	4110865	148	10.709	100.604	98.2148	Promoter (1-2kb)	A01	4112284	4113537	1254	1	+	-1419	-- -- Biological Process: transition metal ion transport (GO:0000041);; Molecular Function: ubiquitin-protein transferase activity (GO:0004842);; Molecular Function: zinc ion binding (GO:0008270);; Biological Process: protein ubiquitination (GO:0016567);; Biological Process: lateral root development (GO:0048527);; Biological Process: root hair elongation (GO:0048767);; K10664|0|ath:AT4G28890|K106…
Bra011068	AT4G28890	ATL42	BcATL42-2	MA1301.1	WRKY33	A01	4110902	4110912	-	11.6212	5.72e-05	0.134	GTAAGTCAACA	37	WRKY33_peak_1247	A01	4110743	4111012	270	4110865	148	10.709	100.604	98.2148	Promoter (1-2kb)	A01	4112284	4113537	1254	1	+	-1419	-- -- Biological Process: transition metal ion transport (GO:0000041);; Molecular Function: ubiquitin-protein transferase activity (GO:0004842);; Molecular Function: zinc ion binding (GO:0008270);; Biological Process: protein ubiquitination (GO:0016567);; Biological Process: lateral root development (GO:0048527);; Biological Process: root hair elongation (GO:0048767);; K10664|0|ath:AT4G28890|K106…
Bra011068	AT4G28890	ATL42	BcATL42-2	MA1309.1	WRKY3	A01	4110857	4110867	-	15.3333	3.81e-06	0.057	AAAAGTCAAAA	0	WRKY33_peak_1247	A01	4110743	4111012	270	4110865	148	10.709	100.604	98.2148	Promoter (1-2kb)	A01	4112284	4113537	1254	1	+	-1419	-- -- Biological Process: transition metal ion transport (GO:0000041);; Molecular Function: ubiquitin-protein transferase activity (GO:0004842);; Molecular Function: zinc ion binding (GO:0008270);; Biological Process: protein ubiquitination (GO:0016567);; Biological Process: lateral root development (GO:0048527);; Biological Process: root hair elongation (GO:0048767);; K10664|0|ath:AT4G28890|K106…
Bra011068	AT4G28890	ATL42	BcATL42-2	MA1309.1	WRKY3	A01	4110902	4110912	-	11.8485	4.98e-05	0.128	GTAAGTCAACA	37	WRKY33_peak_1247	A01	4110743	4111012	270	4110865	148	10.709	100.604	98.2148	Promoter (1-2kb)	A01	4112284	4113537	1254	1	+	-1419	-- -- Biological Process: transition metal ion transport (GO:0000041);; Molecular Function: ubiquitin-protein transferase activity (GO:0004842);; Molecular Function: zinc ion binding (GO:0008270);; Biological Process: protein ubiquitination (GO:0016567);; Biological Process: lateral root development (GO:0048527);; Biological Process: root hair elongation (GO:0048767);; K10664|0|ath:AT4G28890|K106…
Bra011068	AT4G28890	ATL42	BcATL42-2	MA1311.1	WRKY28	A01	4110855	4110867	+	16.1212	1.36e-06	0.0401	AATTTTGACTTTT	0	WRKY33_peak_1247	A01	4110743	4111012	270	4110865	148	10.709	100.604	98.2148	Promoter (1-2kb)	A01	4112284	4113537	1254	1	+	-1419	-- -- Biological Process: transition metal ion transport (GO:0000041);; Molecular Function: ubiquitin-protein transferase activity (GO:0004842);; Molecular Function: zinc ion binding (GO:0008270);; Biological Process: protein ubiquitination (GO:0016567);; Biological Process: lateral root development (GO:0048527);; Biological Process: root hair elongation (GO:0048767);; K10664|0|ath:AT4G28890|K106…
Bra011068	AT4G28890	ATL42	BcATL42-2	MA1311.1	WRKY28	A01	4110900	4110912	+	11.5455	5.84e-05	0.123	CTTGTTGACTTAC	35	WRKY33_peak_1247	A01	4110743	4111012	270	4110865	148	10.709	100.604	98.2148	Promoter (1-2kb)	A01	4112284	4113537	1254	1	+	-1419	-- -- Biological Process: transition metal ion transport (GO:0000041);; Molecular Function: ubiquitin-protein transferase activity (GO:0004842);; Molecular Function: zinc ion binding (GO:0008270);; Biological Process: protein ubiquitination (GO:0016567);; Biological Process: lateral root development (GO:0048527);; Biological Process: root hair elongation (GO:0048767);; K10664|0|ath:AT4G28890|K106…
Bra011068	AT4G28890	ATL42	BcATL42-2	MA1315.1	WRKY24	A01	4110856	4110869	+	13.1667	1.71e-05	0.0989	ATTTTGACTTTTCT	0	WRKY33_peak_1247	A01	4110743	4111012	270	4110865	148	10.709	100.604	98.2148	Promoter (1-2kb)	A01	4112284	4113537	1254	1	+	-1419	-- -- Biological Process: transition metal ion transport (GO:0000041);; Molecular Function: ubiquitin-protein transferase activity (GO:0004842);; Molecular Function: zinc ion binding (GO:0008270);; Biological Process: protein ubiquitination (GO:0016567);; Biological Process: lateral root development (GO:0048527);; Biological Process: root hair elongation (GO:0048767);; K10664|0|ath:AT4G28890|K106…
Bra011068	AT4G28890	ATL42	BcATL42-2	MA1315.1	WRKY24	A01	4110901	4110914	+	12.3939	2.59e-05	0.106	TTGTTGACTTACAC	36	WRKY33_peak_1247	A01	4110743	4111012	270	4110865	148	10.709	100.604	98.2148	Promoter (1-2kb)	A01	4112284	4113537	1254	1	+	-1419	-- -- Biological Process: transition metal ion transport (GO:0000041);; Molecular Function: ubiquitin-protein transferase activity (GO:0004842);; Molecular Function: zinc ion binding (GO:0008270);; Biological Process: protein ubiquitination (GO:0016567);; Biological Process: lateral root development (GO:0048527);; Biological Process: root hair elongation (GO:0048767);; K10664|0|ath:AT4G28890|K106…
Bra010349	AT4G28890	ATL42	BcATL42-3	RGTCAAMD	MEME-1	A08	13246034	13246041	+	11.6719	5.86e-05	0.212	GGTCAACT	11	WRKY33_peak_48511	A08	13245827	13246167	341	13246023	141	10.3653	94.1674	91.8269	Exon (Bra010349/Bra010349, exon 1 of 1)	A08	13245760	13247022	1263	1	+	263	-- -- Biological Process: transition metal ion transport (GO:0000041);; Molecular Function: ubiquitin-protein transferase activity (GO:0004842);; Molecular Function: zinc ion binding (GO:0008270);; Biological Process: protein ubiquitination (GO:0016567);; Biological Process: lateral root development (GO:0048527);; Biological Process: root hair elongation (GO:0048767);; K10664|0|ath:AT4G28890|K106…
Bra010349	AT4G28890	ATL42	BcATL42-3	MA1301.1	WRKY33	A08	13245539	13245549	-	15.7727	2.62e-06	0.0639	ACAAGTCAACG	0	WRKY33_peak_48510	A08	13245413	13245597	185	13245543	46	3.81124	14.6656	13.2246	Promoter (<=1kb)	A08	13245760	13247022	1263	1	+	-217	-- -- Biological Process: transition metal ion transport (GO:0000041);; Molecular Function: ubiquitin-protein transferase activity (GO:0004842);; Molecular Function: zinc ion binding (GO:0008270);; Biological Process: protein ubiquitination (GO:0016567);; Biological Process: lateral root development (GO:0048527);; Biological Process: root hair elongation (GO:0048767);; K10664|0|ath:AT4G28890|K106…
Bra010349	AT4G28890	ATL42	BcATL42-3	MA1309.1	WRKY3	A08	13245539	13245549	-	15.7424	3.1e-06	0.057	ACAAGTCAACG	0	WRKY33_peak_48510	A08	13245413	13245597	185	13245543	46	3.81124	14.6656	13.2246	Promoter (<=1kb)	A08	13245760	13247022	1263	1	+	-217	-- -- Biological Process: transition metal ion transport (GO:0000041);; Molecular Function: ubiquitin-protein transferase activity (GO:0004842);; Molecular Function: zinc ion binding (GO:0008270);; Biological Process: protein ubiquitination (GO:0016567);; Biological Process: lateral root development (GO:0048527);; Biological Process: root hair elongation (GO:0048767);; K10664|0|ath:AT4G28890|K106…
Bra010349	AT4G28890	ATL42	BcATL42-3	MA1311.1	WRKY28	A08	13245537	13245549	+	15.697	2.22e-06	0.0412	GTCGTTGACTTGT	0	WRKY33_peak_48510	A08	13245413	13245597	185	13245543	46	3.81124	14.6656	13.2246	Promoter (<=1kb)	A08	13245760	13247022	1263	1	+	-217	-- -- Biological Process: transition metal ion transport (GO:0000041);; Molecular Function: ubiquitin-protein transferase activity (GO:0004842);; Molecular Function: zinc ion binding (GO:0008270);; Biological Process: protein ubiquitination (GO:0016567);; Biological Process: lateral root development (GO:0048527);; Biological Process: root hair elongation (GO:0048767);; K10664|0|ath:AT4G28890|K106…
Bra010349	AT4G28890	ATL42	BcATL42-3	MA1315.1	WRKY24	A08	13245538	13245551	+	15.303	4.34e-06	0.0784	TCGTTGACTTGTAC	0	WRKY33_peak_48510	A08	13245413	13245597	185	13245543	46	3.81124	14.6656	13.2246	Promoter (<=1kb)	A08	13245760	13247022	1263	1	+	-217	-- -- Biological Process: transition metal ion transport (GO:0000041);; Molecular Function: ubiquitin-protein transferase activity (GO:0004842);; Molecular Function: zinc ion binding (GO:0008270);; Biological Process: protein ubiquitination (GO:0016567);; Biological Process: lateral root development (GO:0048527);; Biological Process: root hair elongation (GO:0048767);; K10664|0|ath:AT4G28890|K106…
Bra010349	AT4G28890	ATL42	BcATL42-3	RGTCAAMD	MEME-1	A08	13245539	13245546	-	12.6875	1.48e-05	0.187	AGTCAACG	0	WRKY33_peak_48510	A08	13245413	13245597	185	13245543	46	3.81124	14.6656	13.2246	Promoter (<=1kb)	A08	13245760	13247022	1263	1	+	-217	-- -- Biological Process: transition metal ion transport (GO:0000041);; Molecular Function: ubiquitin-protein transferase activity (GO:0004842);; Molecular Function: zinc ion binding (GO:0008270);; Biological Process: protein ubiquitination (GO:0016567);; Biological Process: lateral root development (GO:0048527);; Biological Process: root hair elongation (GO:0048767);; K10664|0|ath:AT4G28890|K106…
Bra023372	AT5G12330	LRP1	BcLRP1	MA1301.1	WRKY33	A02	2018774	2018784	-	14.4697	9.3e-06	0.0739	AAAAGTCAAAC	2	WRKY33_peak_7195	A02	2018631	2018942	312	2018772	130	9.79401	84.1341	81.8721	Downstream (1-2kb)	A02	2020266	2021788	1523	2	-	3016	-- -- Biological Process: cell adhesion (GO:0007155);; Biological Process: response to auxin (GO:0009733);; Biological Process: trichome morphogenesis (GO:0010090);; Molecular Function: protein homodimerization activity (GO:0042803);; Biological Process: actin nucleation (GO:0045010);; Biological Process: root hair cell differentiation (GO:0048765);; Biological Process: cell wall organization (GO…
Bra023372	AT5G12330	LRP1	BcLRP1	MA1309.1	WRKY3	A02	2018774	2018784	-	14.7121	6.2e-06	0.0595	AAAAGTCAAAC	2	WRKY33_peak_7195	A02	2018631	2018942	312	2018772	130	9.79401	84.1341	81.8721	Downstream (1-2kb)	A02	2020266	2021788	1523	2	-	3016	-- -- Biological Process: cell adhesion (GO:0007155);; Biological Process: response to auxin (GO:0009733);; Biological Process: trichome morphogenesis (GO:0010090);; Molecular Function: protein homodimerization activity (GO:0042803);; Biological Process: actin nucleation (GO:0045010);; Biological Process: root hair cell differentiation (GO:0048765);; Biological Process: cell wall organization (GO…
Bra023372	AT5G12330	LRP1	BcLRP1	MA1311.1	WRKY28	A02	2018772	2018784	+	15.0455	4.31e-06	0.0479	GAGTTTGACTTTT	0	WRKY33_peak_7195	A02	2018631	2018942	312	2018772	130	9.79401	84.1341	81.8721	Downstream (1-2kb)	A02	2020266	2021788	1523	2	-	3016	-- -- Biological Process: cell adhesion (GO:0007155);; Biological Process: response to auxin (GO:0009733);; Biological Process: trichome morphogenesis (GO:0010090);; Molecular Function: protein homodimerization activity (GO:0042803);; Biological Process: actin nucleation (GO:0045010);; Biological Process: root hair cell differentiation (GO:0048765);; Biological Process: cell wall organization (GO…
Bra023372	AT5G12330	LRP1	BcLRP1	MA1315.1	WRKY24	A02	2018773	2018786	+	12.5606	2.38e-05	0.105	AGTTTGACTTTTTG	1	WRKY33_peak_7195	A02	2018631	2018942	312	2018772	130	9.79401	84.1341	81.8721	Downstream (1-2kb)	A02	2020266	2021788	1523	2	-	3016	-- -- Biological Process: cell adhesion (GO:0007155);; Biological Process: response to auxin (GO:0009733);; Biological Process: trichome morphogenesis (GO:0010090);; Molecular Function: protein homodimerization activity (GO:0042803);; Biological Process: actin nucleation (GO:0045010);; Biological Process: root hair cell differentiation (GO:0048765);; Biological Process: cell wall organization (GO…
Bra023372	AT5G12330	LRP1	BcLRP1	MA1301.1	WRKY33	A02	2022049	2022059	-	13.5606	1.74e-05	0.0927	TAAAGTCAAAA	-1	WRKY33_peak_7196	A02	2021936	2022242	307	2022060	80	6.05584	37.5693	35.7786	Promoter (<=1kb)	A02	2020266	2021788	1523	2	-	-272	-- -- Biological Process: cell adhesion (GO:0007155);; Biological Process: response to auxin (GO:0009733);; Biological Process: trichome morphogenesis (GO:0010090);; Molecular Function: protein homodimerization activity (GO:0042803);; Biological Process: actin nucleation (GO:0045010);; Biological Process: root hair cell differentiation (GO:0048765);; Biological Process: cell wall organization (GO…
Bra023372	AT5G12330	LRP1	BcLRP1	MA1309.1	WRKY3	A02	2022049	2022059	-	13.2727	2.1e-05	0.0963	TAAAGTCAAAA	-1	WRKY33_peak_7196	A02	2021936	2022242	307	2022060	80	6.05584	37.5693	35.7786	Promoter (<=1kb)	A02	2020266	2021788	1523	2	-	-272	-- -- Biological Process: cell adhesion (GO:0007155);; Biological Process: response to auxin (GO:0009733);; Biological Process: trichome morphogenesis (GO:0010090);; Molecular Function: protein homodimerization activity (GO:0042803);; Biological Process: actin nucleation (GO:0045010);; Biological Process: root hair cell differentiation (GO:0048765);; Biological Process: cell wall organization (GO…
Bra023372	AT5G12330	LRP1	BcLRP1	MA1311.1	WRKY28	A02	2022047	2022059	+	13.9091	1.2e-05	0.0681	ACTTTTGACTTTA	-1	WRKY33_peak_7196	A02	2021936	2022242	307	2022060	80	6.05584	37.5693	35.7786	Promoter (<=1kb)	A02	2020266	2021788	1523	2	-	-272	-- -- Biological Process: cell adhesion (GO:0007155);; Biological Process: response to auxin (GO:0009733);; Biological Process: trichome morphogenesis (GO:0010090);; Molecular Function: protein homodimerization activity (GO:0042803);; Biological Process: actin nucleation (GO:0045010);; Biological Process: root hair cell differentiation (GO:0048765);; Biological Process: cell wall organization (GO…
Bra023372	AT5G12330	LRP1	BcLRP1	MA1315.1	WRKY24	A02	2022048	2022061	+	13.2121	1.66e-05	0.0983	CTTTTGACTTTATT	0	WRKY33_peak_7196	A02	2021936	2022242	307	2022060	80	6.05584	37.5693	35.7786	Promoter (<=1kb)	A02	2020266	2021788	1523	2	-	-272	-- -- Biological Process: cell adhesion (GO:0007155);; Biological Process: response to auxin (GO:0009733);; Biological Process: trichome morphogenesis (GO:0010090);; Molecular Function: protein homodimerization activity (GO:0042803);; Biological Process: actin nucleation (GO:0045010);; Biological Process: root hair cell differentiation (GO:0048765);; Biological Process: cell wall organization (GO…
Bra023372	AT5G12330	LRP1	BcLRP1	MA1301.1	WRKY33	A02	2025717	2025727	-	11.303	6.7e-05	0.138	AAAAGTCAATA	0	WRKY33_peak_7197	A02	2025602	2025801	200	2025723	53	3.8811	16.8596	15.377	Distal Intergenic	A02	2020266	2021788	1523	2	-	-3935	-- -- Biological Process: cell adhesion (GO:0007155);; Biological Process: response to auxin (GO:0009733);; Biological Process: trichome morphogenesis (GO:0010090);; Molecular Function: protein homodimerization activity (GO:0042803);; Biological Process: actin nucleation (GO:0045010);; Biological Process: root hair cell differentiation (GO:0048765);; Biological Process: cell wall organization (GO…
Bra023372	AT5G12330	LRP1	BcLRP1	MA1309.1	WRKY3	A02	2025717	2025727	-	12.0909	4.29e-05	0.12	AAAAGTCAATA	0	WRKY33_peak_7197	A02	2025602	2025801	200	2025723	53	3.8811	16.8596	15.377	Distal Intergenic	A02	2020266	2021788	1523	2	-	-3935	-- -- Biological Process: cell adhesion (GO:0007155);; Biological Process: response to auxin (GO:0009733);; Biological Process: trichome morphogenesis (GO:0010090);; Molecular Function: protein homodimerization activity (GO:0042803);; Biological Process: actin nucleation (GO:0045010);; Biological Process: root hair cell differentiation (GO:0048765);; Biological Process: cell wall organization (GO…
Bra023372	AT5G12330	LRP1	BcLRP1	MA1311.1	WRKY28	A02	2025715	2025727	+	13.5152	1.63e-05	0.0759	TCTATTGACTTTT	0	WRKY33_peak_7197	A02	2025602	2025801	200	2025723	53	3.8811	16.8596	15.377	Distal Intergenic	A02	2020266	2021788	1523	2	-	-3935	-- -- Biological Process: cell adhesion (GO:0007155);; Biological Process: response to auxin (GO:0009733);; Biological Process: trichome morphogenesis (GO:0010090);; Molecular Function: protein homodimerization activity (GO:0042803);; Biological Process: actin nucleation (GO:0045010);; Biological Process: root hair cell differentiation (GO:0048765);; Biological Process: cell wall organization (GO…
Bra023372	AT5G12330	LRP1	BcLRP1	MA1315.1	WRKY24	A02	2025716	2025729	+	12.2424	2.81e-05	0.109	CTATTGACTTTTTG	0	WRKY33_peak_7197	A02	2025602	2025801	200	2025723	53	3.8811	16.8596	15.377	Distal Intergenic	A02	2020266	2021788	1523	2	-	-3935	-- -- Biological Process: cell adhesion (GO:0007155);; Biological Process: response to auxin (GO:0009733);; Biological Process: trichome morphogenesis (GO:0010090);; Molecular Function: protein homodimerization activity (GO:0042803);; Biological Process: actin nucleation (GO:0045010);; Biological Process: root hair cell differentiation (GO:0048765);; Biological Process: cell wall organization (GO…
Bra011544	AT4G34580	COW1	BcCOW1	MA1315.1	WRKY24	A01	1747833	1747846	+	9.45455	8.95e-05	0.145	GGGTTGACTAACAG	0	WRKY33_peak_537	A01	1747025	1747988	964	1747839	107	8.07446	61.4476	59.391	Intron (Bra011544/Bra011544, intron 1 of 9)	A01	1745320	1748531	3212	10	-	692	-- -- Cellular Component: mitochondrion (GO:0005739);; Biological Process: transport (GO:0006810);; Molecular Function: phosphatidylinositol transporter activity (GO:0008526);; Biological Process: lateral root development (GO:0048527);; Biological Process: root hair cell tip growth (GO:0048768);; -- -- [I] Lipid transport and metabolism "CRAL/TRIO domain;; CRAL/TRIO, N-terminal domain" Phosphatid…
Bra011544	AT4G34580	COW1	BcCOW1	RGTCAAMD	MEME-1	A01	1747834	1747841	-	11.5781	7.81e-05	0.216	AGTCAACC	0	WRKY33_peak_537	A01	1747025	1747988	964	1747839	107	8.07446	61.4476	59.391	Intron (Bra011544/Bra011544, intron 1 of 9)	A01	1745320	1748531	3212	10	-	692	-- -- Cellular Component: mitochondrion (GO:0005739);; Biological Process: transport (GO:0006810);; Molecular Function: phosphatidylinositol transporter activity (GO:0008526);; Biological Process: lateral root development (GO:0048527);; Biological Process: root hair cell tip growth (GO:0048768);; -- -- [I] Lipid transport and metabolism "CRAL/TRIO domain;; CRAL/TRIO, N-terminal domain" Phosphatid…
Bra034638	AT4G34580	COW1	BcCOW1	MA1301.1	WRKY33	A08	11562494	11562504	+	11.5	6.13e-05	0.136	ACTAGTCAAAA	-126	WRKY33_peak_48098	A08	11562494	11562763	270	11562630	101	5.28655	41.0872	39.2533	Promoter (1-2kb)	A08	11557146	11560846	3701	11	-	-1784	-- -- Cellular Component: mitochondrion (GO:0005739);; Biological Process: transport (GO:0006810);; Molecular Function: phosphatidylinositol transporter activity (GO:0008526);; Biological Process: lateral root development (GO:0048527);; Biological Process: root hair cell tip growth (GO:0048768);; -- -- [I] Lipid transport and metabolism "CRAL/TRIO domain;; CRAL/TRIO, N-terminal domain" Phosphatid…
Bra034638	AT4G34580	COW1	BcCOW1	MA1301.1	WRKY33	A08	11562625	11562635	+	12.5455	3.5e-05	0.115	ATAAGTCAAAC	0	WRKY33_peak_48098	A08	11562494	11562763	270	11562630	101	5.28655	41.0872	39.2533	Promoter (1-2kb)	A08	11557146	11560846	3701	11	-	-1784	-- -- Cellular Component: mitochondrion (GO:0005739);; Biological Process: transport (GO:0006810);; Molecular Function: phosphatidylinositol transporter activity (GO:0008526);; Biological Process: lateral root development (GO:0048527);; Biological Process: root hair cell tip growth (GO:0048768);; -- -- [I] Lipid transport and metabolism "CRAL/TRIO domain;; CRAL/TRIO, N-terminal domain" Phosphatid…
Bra034638	AT4G34580	COW1	BcCOW1	MA1309.1	WRKY3	A08	11562494	11562504	+	11.2576	6.56e-05	0.139	ACTAGTCAAAA	-126	WRKY33_peak_48098	A08	11562494	11562763	270	11562630	101	5.28655	41.0872	39.2533	Promoter (1-2kb)	A08	11557146	11560846	3701	11	-	-1784	-- -- Cellular Component: mitochondrion (GO:0005739);; Biological Process: transport (GO:0006810);; Molecular Function: phosphatidylinositol transporter activity (GO:0008526);; Biological Process: lateral root development (GO:0048527);; Biological Process: root hair cell tip growth (GO:0048768);; -- -- [I] Lipid transport and metabolism "CRAL/TRIO domain;; CRAL/TRIO, N-terminal domain" Phosphatid…
Bra034638	AT4G34580	COW1	BcCOW1	MA1309.1	WRKY3	A08	11562625	11562635	+	12.4545	3.41e-05	0.11	ATAAGTCAAAC	0	WRKY33_peak_48098	A08	11562494	11562763	270	11562630	101	5.28655	41.0872	39.2533	Promoter (1-2kb)	A08	11557146	11560846	3701	11	-	-1784	-- -- Cellular Component: mitochondrion (GO:0005739);; Biological Process: transport (GO:0006810);; Molecular Function: phosphatidylinositol transporter activity (GO:0008526);; Biological Process: lateral root development (GO:0048527);; Biological Process: root hair cell tip growth (GO:0048768);; -- -- [I] Lipid transport and metabolism "CRAL/TRIO domain;; CRAL/TRIO, N-terminal domain" Phosphatid…
Bra034638	AT4G34580	COW1	BcCOW1	MA1311.1	WRKY28	A08	11562494	11562506	-	11.7879	5.09e-05	0.117	TTTTTTGACTAGT	-124	WRKY33_peak_48098	A08	11562494	11562763	270	11562630	101	5.28655	41.0872	39.2533	Promoter (1-2kb)	A08	11557146	11560846	3701	11	-	-1784	-- -- Cellular Component: mitochondrion (GO:0005739);; Biological Process: transport (GO:0006810);; Molecular Function: phosphatidylinositol transporter activity (GO:0008526);; Biological Process: lateral root development (GO:0048527);; Biological Process: root hair cell tip growth (GO:0048768);; -- -- [I] Lipid transport and metabolism "CRAL/TRIO domain;; CRAL/TRIO, N-terminal domain" Phosphatid…
Bra034638	AT4G34580	COW1	BcCOW1	MA1311.1	WRKY28	A08	11562625	11562637	-	13.7576	1.35e-05	0.0713	ATGTTTGACTTAT	0	WRKY33_peak_48098	A08	11562494	11562763	270	11562630	101	5.28655	41.0872	39.2533	Promoter (1-2kb)	A08	11557146	11560846	3701	11	-	-1784	-- -- Cellular Component: mitochondrion (GO:0005739);; Biological Process: transport (GO:0006810);; Molecular Function: phosphatidylinositol transporter activity (GO:0008526);; Biological Process: lateral root development (GO:0048527);; Biological Process: root hair cell tip growth (GO:0048768);; -- -- [I] Lipid transport and metabolism "CRAL/TRIO domain;; CRAL/TRIO, N-terminal domain" Phosphatid…
Bra034638	AT4G34580	COW1	BcCOW1	MA1315.1	WRKY24	A08	11562623	11562636	-	10.6515	5.7e-05	0.128	TGTTTGACTTATAA	0	WRKY33_peak_48098	A08	11562494	11562763	270	11562630	101	5.28655	41.0872	39.2533	Promoter (1-2kb)	A08	11557146	11560846	3701	11	-	-1784	-- -- Cellular Component: mitochondrion (GO:0005739);; Biological Process: transport (GO:0006810);; Molecular Function: phosphatidylinositol transporter activity (GO:0008526);; Biological Process: lateral root development (GO:0048527);; Biological Process: root hair cell tip growth (GO:0048768);; -- -- [I] Lipid transport and metabolism "CRAL/TRIO domain;; CRAL/TRIO, N-terminal domain" Phosphatid…
Bra011544	AT4G34580	COW1	BcCOW1	MA1311.1	WRKY28	A01	1748993	1749005	+	11.7879	5.09e-05	0.117	GTCCTTGACTATT	0	WRKY33_peak_538	A01	1748913	1749121	209	1749000	60	4.86935	23.8573	22.2572	Promoter (<=1kb)	A01	1745320	1748531	3212	10	-	-469	-- -- Cellular Component: mitochondrion (GO:0005739);; Biological Process: transport (GO:0006810);; Molecular Function: phosphatidylinositol transporter activity (GO:0008526);; Biological Process: lateral root development (GO:0048527);; Biological Process: root hair cell tip growth (GO:0048768);; -- -- [I] Lipid transport and metabolism "CRAL/TRIO domain;; CRAL/TRIO, N-terminal domain" Phosphatid…
Bra011544	AT4G34580	COW1	BcCOW1	MA1315.1	WRKY24	A01	1748994	1749007	+	11.4394	4.05e-05	0.117	TCCTTGACTATTTT	0	WRKY33_peak_538	A01	1748913	1749121	209	1749000	60	4.86935	23.8573	22.2572	Promoter (<=1kb)	A01	1745320	1748531	3212	10	-	-469	-- -- Cellular Component: mitochondrion (GO:0005739);; Biological Process: transport (GO:0006810);; Molecular Function: phosphatidylinositol transporter activity (GO:0008526);; Biological Process: lateral root development (GO:0048527);; Biological Process: root hair cell tip growth (GO:0048768);; -- -- [I] Lipid transport and metabolism "CRAL/TRIO domain;; CRAL/TRIO, N-terminal domain" Phosphatid…
Bra017663	AT4G34580	COW1	BcCOW1	RGTCAAMD	MEME-1	A03	29641203	29641210	-	11.5938	6.83e-05	0.214	GGTCAACA	0	WRKY33_peak_21761	A03	29641080	29641306	227	29641209	56	4.44013	20.4743	18.928	Exon (Bra017663/Bra017663, exon 6 of 8)	A03	29639182	29641891	2710	8	+	2027	-- -- Cellular Component: mitochondrion (GO:0005739);; Biological Process: transport (GO:0006810);; Molecular Function: phosphatidylinositol transporter activity (GO:0008526);; Biological Process: lateral root development (GO:0048527);; Biological Process: root hair cell tip growth (GO:0048768);; -- -- [I] Lipid transport and metabolism "CRAL/TRIO domain;; CRAL/TRIO, N-terminal domain" Phosphatid…
Bra017663	AT4G34580	COW1	BcCOW1	MA1301.1	WRKY33	A03	29639411	29639421	+	10.4394	9.66e-05	0.157	ACCAGTCAACC	0	WRKY33_peak_21760	A03	29639304	29639887	584	29639420	52	4.07198	17.5138	16.0191	Intron (Bra017663/Bra017663, intron 1 of 7)	A03	29639182	29641891	2710	8	+	238	-- -- Cellular Component: mitochondrion (GO:0005739);; Biological Process: transport (GO:0006810);; Molecular Function: phosphatidylinositol transporter activity (GO:0008526);; Biological Process: lateral root development (GO:0048527);; Biological Process: root hair cell tip growth (GO:0048768);; -- -- [I] Lipid transport and metabolism "CRAL/TRIO domain;; CRAL/TRIO, N-terminal domain" Phosphatid…
Bra017663	AT4G34580	COW1	BcCOW1	MA1309.1	WRKY3	A03	29639411	29639421	+	10.7727	8.23e-05	0.148	ACCAGTCAACC	0	WRKY33_peak_21760	A03	29639304	29639887	584	29639420	52	4.07198	17.5138	16.0191	Intron (Bra017663/Bra017663, intron 1 of 7)	A03	29639182	29641891	2710	8	+	238	-- -- Cellular Component: mitochondrion (GO:0005739);; Biological Process: transport (GO:0006810);; Molecular Function: phosphatidylinositol transporter activity (GO:0008526);; Biological Process: lateral root development (GO:0048527);; Biological Process: root hair cell tip growth (GO:0048768);; -- -- [I] Lipid transport and metabolism "CRAL/TRIO domain;; CRAL/TRIO, N-terminal domain" Phosphatid…
Bra017663	AT4G34580	COW1	BcCOW1	RGTCAAMD	MEME-1	A03	29639414	29639421	+	11.5781	7.81e-05	0.216	AGTCAACC	0	WRKY33_peak_21760	A03	29639304	29639887	584	29639420	52	4.07198	17.5138	16.0191	Intron (Bra017663/Bra017663, intron 1 of 7)	A03	29639182	29641891	2710	8	+	238	-- -- Cellular Component: mitochondrion (GO:0005739);; Biological Process: transport (GO:0006810);; Molecular Function: phosphatidylinositol transporter activity (GO:0008526);; Biological Process: lateral root development (GO:0048527);; Biological Process: root hair cell tip growth (GO:0048768);; -- -- [I] Lipid transport and metabolism "CRAL/TRIO domain;; CRAL/TRIO, N-terminal domain" Phosphatid…
Bra034638	AT4G34580	COW1	BcCOW1	RGTCAAMD	MEME-1	A08	11558180	11558187	+	11.5938	6.83e-05	0.214	GGTCAACA	0	WRKY33_peak_48097	A08	11558112	11558296	185	11558183	56	3.80261	17.2532	15.7629	Exon (Bra034638/Bra034638, exon 7 of 11)	A08	11557146	11560846	3701	11	-	2663	-- -- Cellular Component: mitochondrion (GO:0005739);; Biological Process: transport (GO:0006810);; Molecular Function: phosphatidylinositol transporter activity (GO:0008526);; Biological Process: lateral root development (GO:0048527);; Biological Process: root hair cell tip growth (GO:0048768);; -- -- [I] Lipid transport and metabolism "CRAL/TRIO domain;; CRAL/TRIO, N-terminal domain" Phosphatid…
Bra007814	AT2G25170	PKL	BcPKL	MA1315.1	WRKY24	A09	32533032	32533045	-	10	7.36e-05	0.137	GTATTGACTATTGA	0	WRKY33_peak_58421	A09	32532755	32533377	623	32533037	243	14.6953	193.747	190.814	Intron (Bra007814/Bra007814, intron 22 of 28)	A09	32531219	32538833	7615	29	-	5796	-- -- Cellular Component: intracellular membrane-bounded organelle (GO:0043231);; Biological Process: chromatin organization (GO:0006325);; Biological Process: chromatin silencing (GO:0006342);; Biological Process: regulation of abscisic acid-activated signaling pathway (GO:0009787);; Biological Process: posttranscriptional gene silencing by RNA (GO:0035194);; Biological Process: lateral root dev…
Bra007814	AT2G25170	PKL	BcPKL	MA1315.1	WRKY24	A09	32533271	32533284	+	9.80303	7.9e-05	0.14	CCTTTGACTCTGGT	234	WRKY33_peak_58421	A09	32532755	32533377	623	32533037	243	14.6953	193.747	190.814	Intron (Bra007814/Bra007814, intron 22 of 28)	A09	32531219	32538833	7615	29	-	5796	-- -- Cellular Component: intracellular membrane-bounded organelle (GO:0043231);; Biological Process: chromatin organization (GO:0006325);; Biological Process: chromatin silencing (GO:0006342);; Biological Process: regulation of abscisic acid-activated signaling pathway (GO:0009787);; Biological Process: posttranscriptional gene silencing by RNA (GO:0035194);; Biological Process: lateral root dev…
Bra007814	AT2G25170	PKL	BcPKL	MA1315.1	WRKY24	A09	32536081	32536094	-	9.39394	9.14e-05	0.146	GCATTGACCTCTTC	63	WRKY33_peak_58423	A09	32535857	32536191	335	32536018	115	9.03606	71.1273	68.9787	Exon (Bra007814/Bra007814, exon 13 of 29)	A09	32531219	32538833	7615	29	-	2815	-- -- Cellular Component: intracellular membrane-bounded organelle (GO:0043231);; Biological Process: chromatin organization (GO:0006325);; Biological Process: chromatin silencing (GO:0006342);; Biological Process: regulation of abscisic acid-activated signaling pathway (GO:0009787);; Biological Process: posttranscriptional gene silencing by RNA (GO:0035194);; Biological Process: lateral root dev…
Bra007814	AT2G25170	PKL	BcPKL	MA1301.1	WRKY33	A09	32533272	32533282	-	12.0909	4.51e-05	0.124	CAGAGTCAAAG	235	WRKY33_peak_58421	A09	32532755	32533377	623	32533037	243	14.6953	193.747	190.814	Intron (Bra007814/Bra007814, intron 22 of 28)	A09	32531219	32538833	7615	29	-	5796	-- -- Cellular Component: intracellular membrane-bounded organelle (GO:0043231);; Biological Process: chromatin organization (GO:0006325);; Biological Process: chromatin silencing (GO:0006342);; Biological Process: regulation of abscisic acid-activated signaling pathway (GO:0009787);; Biological Process: posttranscriptional gene silencing by RNA (GO:0035194);; Biological Process: lateral root dev…
Bra007814	AT2G25170	PKL	BcPKL	MA1309.1	WRKY3	A09	32533272	32533282	-	11.8636	4.89e-05	0.127	CAGAGTCAAAG	235	WRKY33_peak_58421	A09	32532755	32533377	623	32533037	243	14.6953	193.747	190.814	Intron (Bra007814/Bra007814, intron 22 of 28)	A09	32531219	32538833	7615	29	-	5796	-- -- Cellular Component: intracellular membrane-bounded organelle (GO:0043231);; Biological Process: chromatin organization (GO:0006325);; Biological Process: chromatin silencing (GO:0006342);; Biological Process: regulation of abscisic acid-activated signaling pathway (GO:0009787);; Biological Process: posttranscriptional gene silencing by RNA (GO:0035194);; Biological Process: lateral root dev…
Bra007814	AT2G25170	PKL	BcPKL	MA1309.1	WRKY3	A09	32533034	32533044	+	10.4545	9.3e-05	0.157	AATAGTCAATA	0	WRKY33_peak_58421	A09	32532755	32533377	623	32533037	243	14.6953	193.747	190.814	Intron (Bra007814/Bra007814, intron 22 of 28)	A09	32531219	32538833	7615	29	-	5796	-- -- Cellular Component: intracellular membrane-bounded organelle (GO:0043231);; Biological Process: chromatin organization (GO:0006325);; Biological Process: chromatin silencing (GO:0006342);; Biological Process: regulation of abscisic acid-activated signaling pathway (GO:0009787);; Biological Process: posttranscriptional gene silencing by RNA (GO:0035194);; Biological Process: lateral root dev…
Bra007814	AT2G25170	PKL	BcPKL	MA1311.1	WRKY28	A09	32533034	32533046	-	12.3636	3.6e-05	0.102	AGTATTGACTATT	0	WRKY33_peak_58421	A09	32532755	32533377	623	32533037	243	14.6953	193.747	190.814	Intron (Bra007814/Bra007814, intron 22 of 28)	A09	32531219	32538833	7615	29	-	5796	-- -- Cellular Component: intracellular membrane-bounded organelle (GO:0043231);; Biological Process: chromatin organization (GO:0006325);; Biological Process: chromatin silencing (GO:0006342);; Biological Process: regulation of abscisic acid-activated signaling pathway (GO:0009787);; Biological Process: posttranscriptional gene silencing by RNA (GO:0035194);; Biological Process: lateral root dev…
Bra011311	AT2G25170	PKL	BcPKL	RGTCAAMD	MEME-1	A01	2801655	2801662	+	11.3281	8.79e-05	0.216	GGTCAAAC	-43	WRKY33_peak_854	A01	2801558	2801928	371	2801705	170	14.9309	139.318	136.679	Promoter (1-2kb)	A01	2788209	2800605	12397	28	-	-1100	-- -- Cellular Component: intracellular membrane-bounded organelle (GO:0043231);; Biological Process: chromatin organization (GO:0006325);; Biological Process: chromatin silencing (GO:0006342);; Biological Process: regulation of abscisic acid-activated signaling pathway (GO:0009787);; Biological Process: posttranscriptional gene silencing by RNA (GO:0035194);; Biological Process: lateral root dev…
Bra011311	AT2G25170	PKL	BcPKL	RGTCAAMD	MEME-1	A01	2805073	2805080	+	11.3281	8.79e-05	0.216	GGTCAAAC	-2	WRKY33_peak_855	A01	2804939	2805226	288	2805082	113	7.88837	63.513	61.4358	Downstream (1-2kb)	A01	2788209	2800605	12397	28	-	-4477	-- -- Cellular Component: intracellular membrane-bounded organelle (GO:0043231);; Biological Process: chromatin organization (GO:0006325);; Biological Process: chromatin silencing (GO:0006342);; Biological Process: regulation of abscisic acid-activated signaling pathway (GO:0009787);; Biological Process: posttranscriptional gene silencing by RNA (GO:0035194);; Biological Process: lateral root dev…
Bra016734	AT1G13300	HRS1	BcHRS1	MA1309.1	WRKY3	A08	18955220	18955230	+	14.1061	1.17e-05	0.0829	CATAGTCAAAG	0	WRKY33_peak_50265	A08	18954637	18955521	885	18955223	265	20.3756	248.734	245.524	Downstream (1-2kb)	A08	18956971	18958550	1580	5	-	3327	-- -- "Biological Process: transition metal ion transport (GO:0000041);; Molecular Function: DNA binding (GO:0003677);; Molecular Function: chromatin binding (GO:0003682);; Molecular Function: transcription factor activity, sequence-specific DNA binding (GO:0003700);; Molecular Function: histidine-tRNA ligase activity (GO:0004821);; Cellular Component: nucleus (GO:0005634);; Cellular Component: m…
Bra016734	AT1G13300	HRS1	BcHRS1	MA1311.1	WRKY28	A08	18955220	18955232	-	14.4697	7.48e-06	0.0584	ATCTTTGACTATG	0	WRKY33_peak_50265	A08	18954637	18955521	885	18955223	265	20.3756	248.734	245.524	Downstream (1-2kb)	A08	18956971	18958550	1580	5	-	3327	-- -- "Biological Process: transition metal ion transport (GO:0000041);; Molecular Function: DNA binding (GO:0003677);; Molecular Function: chromatin binding (GO:0003682);; Molecular Function: transcription factor activity, sequence-specific DNA binding (GO:0003700);; Molecular Function: histidine-tRNA ligase activity (GO:0004821);; Cellular Component: nucleus (GO:0005634);; Cellular Component: m…
Bra016734	AT1G13300	HRS1	BcHRS1	MA1311.1	WRKY28	A08	18955241	18955253	-	10.7727	8.68e-05	0.143	ATGGTTGACATTG	18	WRKY33_peak_50265	A08	18954637	18955521	885	18955223	265	20.3756	248.734	245.524	Downstream (1-2kb)	A08	18956971	18958550	1580	5	-	3327	-- -- "Biological Process: transition metal ion transport (GO:0000041);; Molecular Function: DNA binding (GO:0003677);; Molecular Function: chromatin binding (GO:0003682);; Molecular Function: transcription factor activity, sequence-specific DNA binding (GO:0003700);; Molecular Function: histidine-tRNA ligase activity (GO:0004821);; Cellular Component: nucleus (GO:0005634);; Cellular Component: m…
Bra016734	AT1G13300	HRS1	BcHRS1	MA1311.1	WRKY28	A08	18955285	18955297	-	10.7727	8.68e-05	0.143	ATGGTTGACATTG	62	WRKY33_peak_50265	A08	18954637	18955521	885	18955223	265	20.3756	248.734	245.524	Downstream (1-2kb)	A08	18956971	18958550	1580	5	-	3327	-- -- "Biological Process: transition metal ion transport (GO:0000041);; Molecular Function: DNA binding (GO:0003677);; Molecular Function: chromatin binding (GO:0003682);; Molecular Function: transcription factor activity, sequence-specific DNA binding (GO:0003700);; Molecular Function: histidine-tRNA ligase activity (GO:0004821);; Cellular Component: nucleus (GO:0005634);; Cellular Component: m…
Bra016734	AT1G13300	HRS1	BcHRS1	MA1315.1	WRKY24	A08	18955218	18955231	-	13.2727	1.61e-05	0.098	TCTTTGACTATGTA	0	WRKY33_peak_50265	A08	18954637	18955521	885	18955223	265	20.3756	248.734	245.524	Downstream (1-2kb)	A08	18956971	18958550	1580	5	-	3327	-- -- "Biological Process: transition metal ion transport (GO:0000041);; Molecular Function: DNA binding (GO:0003677);; Molecular Function: chromatin binding (GO:0003682);; Molecular Function: transcription factor activity, sequence-specific DNA binding (GO:0003700);; Molecular Function: histidine-tRNA ligase activity (GO:0004821);; Cellular Component: nucleus (GO:0005634);; Cellular Component: m…
Bra016734	AT1G13300	HRS1	BcHRS1	RGTCAAMD	MEME-1	A08	18955223	18955230	+	12.0781	4.38e-05	0.201	AGTCAAAG	0	WRKY33_peak_50265	A08	18954637	18955521	885	18955223	265	20.3756	248.734	245.524	Downstream (1-2kb)	A08	18956971	18958550	1580	5	-	3327	-- -- "Biological Process: transition metal ion transport (GO:0000041);; Molecular Function: DNA binding (GO:0003677);; Molecular Function: chromatin binding (GO:0003682);; Molecular Function: transcription factor activity, sequence-specific DNA binding (GO:0003700);; Molecular Function: histidine-tRNA ligase activity (GO:0004821);; Cellular Component: nucleus (GO:0005634);; Cellular Component: m…
Bra016734	AT1G13300	HRS1	BcHRS1	MA1301.1	WRKY33	A08	18956778	18956788	+	13.9394	1.34e-05	0.0863	ACAAGTCAACA	0	WRKY33_peak_50267	A08	18956699	18956907	209	18956784	73	4.47601	26.0128	24.38	Downstream (<1kb)	A08	18956971	18958550	1580	5	-	1766	-- -- "Biological Process: transition metal ion transport (GO:0000041);; Molecular Function: DNA binding (GO:0003677);; Molecular Function: chromatin binding (GO:0003682);; Molecular Function: transcription factor activity, sequence-specific DNA binding (GO:0003700);; Molecular Function: histidine-tRNA ligase activity (GO:0004821);; Cellular Component: nucleus (GO:0005634);; Cellular Component: m…
Bra016734	AT1G13300	HRS1	BcHRS1	MA1309.1	WRKY3	A08	18956778	18956788	+	14.0303	1.24e-05	0.0831	ACAAGTCAACA	0	WRKY33_peak_50267	A08	18956699	18956907	209	18956784	73	4.47601	26.0128	24.38	Downstream (<1kb)	A08	18956971	18958550	1580	5	-	1766	-- -- "Biological Process: transition metal ion transport (GO:0000041);; Molecular Function: DNA binding (GO:0003677);; Molecular Function: chromatin binding (GO:0003682);; Molecular Function: transcription factor activity, sequence-specific DNA binding (GO:0003700);; Molecular Function: histidine-tRNA ligase activity (GO:0004821);; Cellular Component: nucleus (GO:0005634);; Cellular Component: m…
Bra016734	AT1G13300	HRS1	BcHRS1	MA1311.1	WRKY28	A08	18956778	18956790	-	14.7727	5.6e-06	0.0534	TTTGTTGACTTGT	0	WRKY33_peak_50267	A08	18956699	18956907	209	18956784	73	4.47601	26.0128	24.38	Downstream (<1kb)	A08	18956971	18958550	1580	5	-	1766	-- -- "Biological Process: transition metal ion transport (GO:0000041);; Molecular Function: DNA binding (GO:0003677);; Molecular Function: chromatin binding (GO:0003682);; Molecular Function: transcription factor activity, sequence-specific DNA binding (GO:0003700);; Molecular Function: histidine-tRNA ligase activity (GO:0004821);; Cellular Component: nucleus (GO:0005634);; Cellular Component: m…
Bra016734	AT1G13300	HRS1	BcHRS1	MA1315.1	WRKY24	A08	18956776	18956789	-	14.4242	7.98e-06	0.0858	TTGTTGACTTGTTA	0	WRKY33_peak_50267	A08	18956699	18956907	209	18956784	73	4.47601	26.0128	24.38	Downstream (<1kb)	A08	18956971	18958550	1580	5	-	1766	-- -- "Biological Process: transition metal ion transport (GO:0000041);; Molecular Function: DNA binding (GO:0003677);; Molecular Function: chromatin binding (GO:0003682);; Molecular Function: transcription factor activity, sequence-specific DNA binding (GO:0003700);; Molecular Function: histidine-tRNA ligase activity (GO:0004821);; Cellular Component: nucleus (GO:0005634);; Cellular Component: m…
Bra013823	AT4G24670	TAR2	BcTAR2	MA1301.1	WRKY33	A01	7961159	7961169	-	10.3939	9.78e-05	0.158	ATTGGTCAACC	0	WRKY33_peak_2375	A01	7961024	7961401	378	7961161	144	9.26317	89.1627	86.8607	Downstream (<1kb)	A01	7961215	7964251	3037	6	-	3090	-- -- Biological Process: indoleacetic acid biosynthetic process (GO:0009684);; Biological Process: response to ethylene (GO:0009723);; Biological Process: positive gravitropism (GO:0009958);; Biological Process: maintenance of root meristem identity (GO:0010078);; Biological Process: phloem or xylem histogenesis (GO:0010087);; Biological Process: cotyledon vascular tissue pattern formation (GO:0…
Bra013823	AT4G24670	TAR2	BcTAR2	MA1315.1	WRKY24	A01	7961158	7961171	+	10.0152	7.31e-05	0.137	TGGTTGACCAATGA	0	WRKY33_peak_2375	A01	7961024	7961401	378	7961161	144	9.26317	89.1627	86.8607	Downstream (<1kb)	A01	7961215	7964251	3037	6	-	3090	-- -- Biological Process: indoleacetic acid biosynthetic process (GO:0009684);; Biological Process: response to ethylene (GO:0009723);; Biological Process: positive gravitropism (GO:0009958);; Biological Process: maintenance of root meristem identity (GO:0010078);; Biological Process: phloem or xylem histogenesis (GO:0010087);; Biological Process: cotyledon vascular tissue pattern formation (GO:0…
Bra013823	AT4G24670	TAR2	BcTAR2	RGTCAAMD	MEME-1	A01	7961159	7961166	-	11.9375	4.88e-05	0.203	GGTCAACC	0	WRKY33_peak_2375	A01	7961024	7961401	378	7961161	144	9.26317	89.1627	86.8607	Downstream (<1kb)	A01	7961215	7964251	3037	6	-	3090	-- -- Biological Process: indoleacetic acid biosynthetic process (GO:0009684);; Biological Process: response to ethylene (GO:0009723);; Biological Process: positive gravitropism (GO:0009958);; Biological Process: maintenance of root meristem identity (GO:0010078);; Biological Process: phloem or xylem histogenesis (GO:0010087);; Biological Process: cotyledon vascular tissue pattern formation (GO:0…
Bra013823	AT4G24670	TAR2	BcTAR2	MA1311.1	WRKY28	A01	7963502	7963514	-	11.0758	7.47e-05	0.135	TTCATTGACTTGC	15	WRKY33_peak_2376	A01	7963379	7963570	192	7963487	44	4.1749	15.6589	14.199	Intron (Bra013823/Bra013823, intron 1 of 5)	A01	7961215	7964251	3037	6	-	764	-- -- Biological Process: indoleacetic acid biosynthetic process (GO:0009684);; Biological Process: response to ethylene (GO:0009723);; Biological Process: positive gravitropism (GO:0009958);; Biological Process: maintenance of root meristem identity (GO:0010078);; Biological Process: phloem or xylem histogenesis (GO:0010087);; Biological Process: cotyledon vascular tissue pattern formation (GO:0…
Bra013823	AT4G24670	TAR2	BcTAR2	MA1315.1	WRKY24	A01	7963500	7963513	-	9.36364	9.22e-05	0.146	TCATTGACTTGCCT	13	WRKY33_peak_2376	A01	7963379	7963570	192	7963487	44	4.1749	15.6589	14.199	Intron (Bra013823/Bra013823, intron 1 of 5)	A01	7961215	7964251	3037	6	-	764	-- -- Biological Process: indoleacetic acid biosynthetic process (GO:0009684);; Biological Process: response to ethylene (GO:0009723);; Biological Process: positive gravitropism (GO:0009958);; Biological Process: maintenance of root meristem identity (GO:0010078);; Biological Process: phloem or xylem histogenesis (GO:0010087);; Biological Process: cotyledon vascular tissue pattern formation (GO:0…
Bra008416	AT1G79530	GAPCP-1	BcGAPCP-1	MA1301.1	WRKY33	A02	14513307	14513317	+	12.3485	3.89e-05	0.119	ATTAGTCAACC	-32	WRKY33_peak_10534	A02	14513204	14513501	298	14513349	113	7.51734	61.2617	59.2076	Intron (Bra008416/Bra008416, intron 12 of 13)	A02	14513039	14515614	2576	14	-	2265	[G] Carbohydrate transport and metabolism Molecular Function: glyceraldehyde-3-phosphate dehydrogenase (NAD+) (phosphorylating) activity (GO:0004365);; Molecular Function: copper ion binding (GO:0005507);; Biological Process: glycolytic process (GO:0006096);; Molecular Function: zinc ion binding (GO:0008270);; Cellular Component: chloroplast (GO:0009507);; Biological Process: pollen development (…
Bra008416	AT1G79530	GAPCP-1	BcGAPCP-1	MA1309.1	WRKY3	A02	14513307	14513317	+	11.9545	4.67e-05	0.125	ATTAGTCAACC	-32	WRKY33_peak_10534	A02	14513204	14513501	298	14513349	113	7.51734	61.2617	59.2076	Intron (Bra008416/Bra008416, intron 12 of 13)	A02	14513039	14515614	2576	14	-	2265	[G] Carbohydrate transport and metabolism Molecular Function: glyceraldehyde-3-phosphate dehydrogenase (NAD+) (phosphorylating) activity (GO:0004365);; Molecular Function: copper ion binding (GO:0005507);; Biological Process: glycolytic process (GO:0006096);; Molecular Function: zinc ion binding (GO:0008270);; Cellular Component: chloroplast (GO:0009507);; Biological Process: pollen development (…
Bra008416	AT1G79530	GAPCP-1	BcGAPCP-1	MA1311.1	WRKY28	A02	14513307	14513319	-	12.5152	3.25e-05	0.0981	GTGGTTGACTAAT	-30	WRKY33_peak_10534	A02	14513204	14513501	298	14513349	113	7.51734	61.2617	59.2076	Intron (Bra008416/Bra008416, intron 12 of 13)	A02	14513039	14515614	2576	14	-	2265	[G] Carbohydrate transport and metabolism Molecular Function: glyceraldehyde-3-phosphate dehydrogenase (NAD+) (phosphorylating) activity (GO:0004365);; Molecular Function: copper ion binding (GO:0005507);; Biological Process: glycolytic process (GO:0006096);; Molecular Function: zinc ion binding (GO:0008270);; Cellular Component: chloroplast (GO:0009507);; Biological Process: pollen development (…
Bra008416	AT1G79530	GAPCP-1	BcGAPCP-1	MA1315.1	WRKY24	A02	14513305	14513318	-	12.8636	2.03e-05	0.102	TGGTTGACTAATGT	-31	WRKY33_peak_10534	A02	14513204	14513501	298	14513349	113	7.51734	61.2617	59.2076	Intron (Bra008416/Bra008416, intron 12 of 13)	A02	14513039	14515614	2576	14	-	2265	[G] Carbohydrate transport and metabolism Molecular Function: glyceraldehyde-3-phosphate dehydrogenase (NAD+) (phosphorylating) activity (GO:0004365);; Molecular Function: copper ion binding (GO:0005507);; Biological Process: glycolytic process (GO:0006096);; Molecular Function: zinc ion binding (GO:0008270);; Cellular Component: chloroplast (GO:0009507);; Biological Process: pollen development (…
Bra008416	AT1G79530	GAPCP-1	BcGAPCP-1	RGTCAAMD	MEME-1	A02	14513310	14513317	+	11.5781	7.81e-05	0.216	AGTCAACC	-32	WRKY33_peak_10534	A02	14513204	14513501	298	14513349	113	7.51734	61.2617	59.2076	Intron (Bra008416/Bra008416, intron 12 of 13)	A02	14513039	14515614	2576	14	-	2265	[G] Carbohydrate transport and metabolism Molecular Function: glyceraldehyde-3-phosphate dehydrogenase (NAD+) (phosphorylating) activity (GO:0004365);; Molecular Function: copper ion binding (GO:0005507);; Biological Process: glycolytic process (GO:0006096);; Molecular Function: zinc ion binding (GO:0008270);; Cellular Component: chloroplast (GO:0009507);; Biological Process: pollen development (…

## Sheet: Table S2
Table S2 Proteins interact with pBcWRKY33A in a yeast-one-hybrid assay
NHCC	B.rapa	Identities	A.thaliana	Other name	Descriptions
BraC02g047290.1	Bra031888	99.55	AT5G65050	AGL31	protein_coding AGAMOUS-like 31 Originally published as Agamous like MADS-box protein AGL31. One of a group of MADS box genes involved in control of flowering time. Four variant sequences have been identified for this locus but have not been characterized for differences in expression pattern and/or function. AGAMOUS-like 31 (AGL31); CONTAINS InterPro DOMAIN/s: Transcription factor, MADS-box (Inte…
BraC01g017030.1	Bra013933	98.33	AT4G25910	NFU3	protein_coding NFU domain protein 3 Encodes a protein containing the NFU domain that may be involved in iron-sulfur cluster assembly. Part of a five member gene family, more closely related to NFU1 and 2 than to NFU4 and 5. Targeted to the chloroplast. NFU domain protein 3 (NFU3); CONTAINS InterPro DOMAIN/s: NIF system FeS cluster assembly, NifU, C-terminal (InterPro:IPR001075); BEST Arabidopsis …
BraC06g046340.1	Bra024780	99.78	AT2G03340	WRKY3	protein_coding WRKY DNA-binding protein 3 Encodes WRKY DNA-binding protein 3 (WRKY3). WRKY DNA-binding protein 3 (WRKY3); CONTAINS InterPro DOMAIN/s: DNA-binding WRKY (InterPro:IPR003657); BEST Arabidopsis thaliana protein match is: WRKY DNA-binding protein 4 (TAIR:AT1G13960.1); Has 6486 Blast hits to 3819 proteins in 292 species: Archae - 2; Bacteria - 20; Metazoa - 337; Fungi - 90; Plants - 567…
BraC03g058550.1	Bra024035	95.98	AT4G30935	WRKY32	protein_coding WRKY DNA-binding protein 32 member of WRKY Transcription Factor; Group I WRKY DNA-binding protein 32 (WRKY32); FUNCTIONS IN: protein binding, sequence-specific DNA binding transcription factor activity; INVOLVED IN: regulation of transcription, DNA-dependent, regulation of transcription; EXPRESSED IN: 23 plant structures; EXPRESSED DURING: 13 growth stages; CONTAINS InterPro DOMAIN…
BraC03g016460.1	Bra022786	99.59	AT2G30250	WRKY25	protein_coding WRKY DNA-binding protein 25 member of WRKY Transcription Factor; Group I. Located in nucleus. Involved in response to various abiotic stresses - especially salt stress. WRKY DNA-binding protein 25 (WRKY25); CONTAINS InterPro DOMAIN/s: DNA-binding WRKY (InterPro:IPR003657); BEST Arabidopsis thaliana protein match is: WRKY DNA-binding protein 26 (TAIR:AT5G07100.1); Has 5787 Blast hit…
BraC04g028850.1	Bra017148	85.25	AT2G37940	AtIPCS2	protein_coding Arabidopsis Inositol phosphorylceramide synthase 2 I Arabidopsis Inositol phosphorylceramide synthase 2 (AtIPCS2); BEST Arabidopsis thaliana protein match is: Arabidopsis Inositol phosphorylceramide synthase 1 (TAIR:AT3G54020.1); Has 438 Blast hits to 435 proteins in 100 species: Archae - 0; Bacteria - 0; Metazoa - 250; Fungi - 0; Plants - 103; Viruses - 0; Other Eukaryotes - 85 (s…
BraC03g045330.1	Bra012996	99.5	AT5G60920	COB	protein_coding COBRA-like extracellular glycosyl-phosphatidyl inositol-anchored protein family Encodes a glycosylphosphatidylinositol-anchored protein localized primarily in the plasma membrane of the longitudinal sides of root cells. Necessary for oriented cell expansion in Arabidopsis. Cob mutants have abnormal roots that expand radially rather than longitudinally under certain growth condition…
BraC03g043330.1	Bra013187	84.12	AT2G04880	ZAP1	protein_coding zinc-dependent activator protein-1 Encodes WRKY1, a member of the WRKY transcription factors in plants involved in disease resistance, abiotic stress, senescence as well as in some developmental processes. WRKY1 is involved in the salicylic acid signaling pathway. The crystal structure of the WRKY1 C-terminal domain revealed a zinc-binding site and identified the DNA-binding residu…
BraC09g057960.1	Bra007499	85.54	AT3G59990	MAP2B	protein_coding methionine aminopeptidase 2B Encodes a MAP2 like methionine aminopeptidase methionine aminopeptidase 2B (MAP2B); FUNCTIONS IN: metalloexopeptidase activity, aminopeptidase activity; INVOLVED IN: protein processing; LOCATED IN: cytoplasm; EXPRESSED IN: 25 plant structures; EXPRESSED DURING: 13 growth stages; CONTAINS InterPro DOMAIN/s: Peptidase M24A, methionine aminopeptidase, subf…
BraC10g025700.1	Bra008712	97.82	AT5G15210	HB30	protein_coding homeobox protein 30 Encodes ZFHD3, a member of the zinc finger homeodomain transcriptional factor family. homeobox protein 30 (HB30); FUNCTIONS IN: DNA binding, sequence-specific DNA binding transcription factor activity; INVOLVED IN: regulation of transcription; EXPRESSED IN: 19 plant structures; EXPRESSED DURING: 9 growth stages; CONTAINS InterPro DOMAIN/s: Homeobox domain, ZF-HD…
BraC01g006510.1	Bra011257	100	AT4G31300	PBA1	protein_coding N-terminal nucleophile aminohydrolases (Ntn hydrolases) superfamily protein Encodes 20S proteasome subunit PBA1 (PBA1). PBA1; FUNCTIONS IN: peptidase activity, endopeptidase activity, threonine-type endopeptidase activity; INVOLVED IN: response to zinc ion, ubiquitin-dependent protein catabolic process; LOCATED IN: proteasome core complex, proteasome complex; EXPRESSED IN: 23 plant…
BraC03g041750.1	Bra001891	98.77	AT3G22890	APS1	protein_coding ATP sulfurylase 1 encodes ATP sulfurylase, the first enzyme in the sulfate assimilation pathway of Arabidopsis. ATP sulfurylase 1 (APS1); FUNCTIONS IN: sulfate adenylyltransferase (ATP) activity; INVOLVED IN: response to cadmium ion, response to salt stress; LOCATED IN: chloroplast, plasma membrane, chloroplast stroma; EXPRESSED IN: 24 plant structures; EXPRESSED DURING: 15 growth …
BraC10g002200.1	Bra033412	96.59	AT1G03600	PSB27	protein_coding photosystem II family protein PSB27; FUNCTIONS IN: molecular_function unknown; INVOLVED IN: photosystem II repair; LOCATED IN: thylakoid, chloroplast thylakoid membrane, chloroplast thylakoid lumen, chloroplast photosystem II, chloroplast; EXPRESSED IN: 23 plant structures; EXPRESSED DURING: 13 growth stages; Has 273 Blast hits to 273 proteins in 82 species: Archae - 0; Bacteria - …
BraC10g002200.1	Bra019697	96.06	AT1G13960	WRKY4	protein_coding WRKY DNA-binding protein 4 Encodes WRKY DNA-binding protein 4 (WRKY4). WRKY DNA-binding protein 4 (WRKY4); FUNCTIONS IN: DNA binding, sequence-specific DNA binding transcription factor activity; INVOLVED IN: regulation of transcription, DNA-dependent; LOCATED IN: chloroplast; EXPRESSED IN: 22 plant structures; EXPRESSED DURING: 10 growth stages; CONTAINS InterPro DOMAIN/s: DNA-bind…
BraC03g052060.1	Bra019359	97.28	AT4G22770	AHL2	protein_coding AT hook motif DNA-binding family protein AT hook motif DNA-binding family protein; FUNCTIONS IN: DNA binding; EXPRESSED IN: 14 plant structures; EXPRESSED DURING: 4 anthesis, F mature embryo stage, petal differentiation and expansion stage, E expanded cotyledon stage, D bilateral stage; CONTAINS InterPro DOMAIN/s: Protein of unknown function DUF296 (InterPro:IPR005175), AT hook, DN…
BraC04g020260.1	Bra032084	98.25	AT2G24570	WRKY17	protein_coding WRKY DNA-binding protein 17 member of WRKY Transcription Factor; Group II-d; negative regulator of basal resistance to Pseudomonas syringae. WRKY DNA-binding protein 17 (WRKY17); CONTAINS InterPro DOMAIN/s: DNA-binding WRKY (InterPro:IPR003657), Transcription factor, WRKY, Zn-cluster (InterPro:IPR018872); BEST Arabidopsis thaliana protein match is: WRKY DNA-binding protein 11 (TAIR…
BraC04g031180.1	Bra016962	98.72	AT2G41820	PXC3	protein_coding Leucine-rich repeat protein kinase family protein Leucine-rich repeat protein kinase family protein; FUNCTIONS IN: protein serine/threonine kinase activity, kinase activity, ATP binding; INVOLVED IN: transmembrane receptor protein tyrosine kinase signaling pathway, protein amino acid phosphorylation; LOCATED IN: plasma membrane; EXPRESSED IN: 20 plant structures; EXPRESSED DURING: …
BraC02g032710.1	Bra035961	97.99	AT5G43130	TAF4	protein_coding TBP-associated factor 4 TBP-associated factor 4 (TAF4); FUNCTIONS IN: transcription initiation factor activity; INVOLVED IN: transcription initiation; LOCATED IN: transcription factor TFIID complex; EXPRESSED IN: 25 plant structures; EXPRESSED DURING: 15 growth stages; CONTAINS InterPro DOMAIN/s: Transcription initiation factor TFIID component TAF4 (InterPro:IPR007900), RST domain …
BraC08g003480.1	Bra014229	85.71	AT1G49970	CLPR1	protein_coding CLP protease proteolytic subunit 1 Encodes a ClpP-related sequence. Though similar to ClpP proteins, this does not contains the highly conserved catalytic triad of Ser-type proteases (Ser-His-Asp). The name reflects nomenclature described in Adam et. al (2001). CLP protease proteolytic subunit 1 (CLPR1); FUNCTIONS IN: serine-type endopeptidase activity; INVOLVED IN: proteolysis; LO…
BraC05g026260.1	Bra034402	99.89	AT1G35720	ANNAT1	protein_coding annexin 1 Encodes a member of the annexin gene family, a diverse, multigene family of calcium-dependent, membrane-binding proteins. The protein was determined to have peroxidase activity. This activity is thought to be dependent on the presence of post-translational modifications (most likely phosphorylation). The protein was shown to be present as a mixture of monomer and homodime…
BraC04g029110.1	Bra017125	99.84	AT2G38310	PYL4	protein_coding PYR1-like 4 Encodes a member of the PYR (pyrabactin resistance )/PYL(PYR1-like)/RCAR (regulatory components of ABA receptor) family proteins with 14 members. PYR/PYL/RCAR family proteins function as abscisic acid sensors. Mediate ABA-dependent regulation of protein phosphatase 2Cs ABI1 and ABI2. PYR1-like 4 (PYL4); CONTAINS InterPro DOMAIN/s: Polyketide cyclase/dehydrase (InterPro:…
BraC03g002350.1	Bra005847	98.93	AT5G05190	EDR4	protein_coding Protein of unknown function (DUF3133) Protein of unknown function (DUF3133); CONTAINS InterPro DOMAIN/s: Protein of unknown function DUF3133 (InterPro:IPR021480); BEST Arabidopsis thaliana protein match is: Protein of unknown function (DUF3133) (TAIR:AT3G56410.1); Has 1807 Blast hits to 1807 proteins in 277 species: Archae - 0; Bacteria - 0; Metazoa - 736; Fungi - 347; Plants - 385…
BraC01g011740.1	Bra013460	97.47	AT4G20380	LSD1	protein_coding LSD1 zinc finger family protein LSD1 monitors a superoxide-dependent signal and negatively regulates a plant cell death pathway. contains zinc-finger motifs. LSD1 negatively regulates a basal defense pathway that can act upstream or independently of both NIM1/NPR1 function and SA accumulation following avirulent or virulent pathogen challenge LSD1 zinc finger family protein; FUNCTI…
Note: Genes involved in the response to salt stress are highlighted in yellow color.

## Sheet: Table S3
Table S3 Primers used in this study.
Primer Name	Sequences (5'-3')	Function
BcWRKY33A-F	ATGGCTGCTTCTTCTCTTCTT	Cloning
BcWRKY33A-R	TCAGGACAAAAACGAATCG
BcASA1-F	ATGTCTTCCTCGATGAACGT
BcASA1-R	TCATTTTTTAACAAAAGC
BcLRP1-F	ATGTCGGATTCCGGTGCCTT
BcLRP1-R	TTAACTGTAAAACCCAGCG
BcCOW1-F	ATGGCTGAGACCAAACCTGAA
BcCOW1-R	TCAGAACCCGAAAAACAGCTTC
BcWRKY25-F	ATGTCGTCTGCTTCCTTCACCGA
BcWRKY25-R	TCATGAGCGGCGTAGCGTGGTT
pRI101-BcWRKY33A-F	TCTTCACTGTTGATACATATGATGGCTGCTTCTTCT	Vector construction
pRI101-BcWRKY33A-R	GCTCACCATGGATCCGGTACCGGACAAAAACGAATC
pTY-BcWRKY33A	ATGAATGGTTCTGTTAATTGGTCACAACAAACCGCAAGAG CTCTTGCGGTTTGTTGTGACCAATTAACAGAACCATTCAT
BcWRKY33A-halo-F	ACTTTCAGAGCGATAACGCGATGGCTGCTTCTTCTCTTCTTAC
BcWRKY33A-halo-R	TACCGAGCCCGAATTCGTTTTCAGGACAAAAACGAATCGAA
pBcWRKY33A-pabai-F	AAATGATGAATTGAAAAGCTTTTAACTATAAATGAT	Yeast One-Hybrid Assay
pBcWRKY33A-pabai-R	AGCACATGCCTCGAGGTCGACATTTTTCTGTTAATG
BcWRKY25-AD-F	GCCATGGAGGCCAGTGAATTCATGTCGTCTGCTTCC
BcWRKY25-AD-R	CAGCTCGAGCTCGATGGATCCTCATGAGCGGCGTAG
pABAi-pBcASA1-F	GAAAAGCTTGAATTCGAGCTCTAGTAGAGTACCAA
pABAi-pBcASA1-R	AGCACATGCCTCGAGGTCGACTCTTATTTATAAAG
pABAi-pBcLRP1-F	GAAAAGCTTGAATTCGAGCTCGAAGGGTTACAGGCA
pABAi-pBcLRP1-R	AGCACATGCCTCGAGGTCGACCGGTAGGTTATGCCT
pABAi-pBcCOW1-F	GAAAAGCTTGAATTCGAGCTCCATCTCAGCACCGTT
pABAi-pBcCOW1-R	AGCACATGCCTCGAGGTCGACAACTCTTTTGCTTCTG
pABAi-pBcIAA14a-F	GAAAAGCTTGAATTCGAGCTCTCGTAATTGGCACTG
pABAi-pBcIAA14a-R	AGCACATGCCTCGAGGTCGACACCCATGTGAACGTA
pABAi-pBcIAA14b-F	GAAAAGCTTGAATTCGAGCTCGGAATTATAATTTAA
pABAi-pBcIAA14b-R	AGCACATGCCTCGAGGTCGACTATTTGCATGTGCATG
pABAi-pBcPRP3-1-F	GAAAAGCTTGAATTCGAGCTCATGTTCCTGTGTTTC
pABAi-pBcPRP3-1-R	AGCACATGCCTCGAGGTCGACCAGCAAGACCCTCGA
pABAi-pBcPRP3-2-F	GAAAAGCTTGAATTCGAGCTCGGTTAATCCCTAGTA
pABAi-pBcPRP3-2-R	AGCACATGCCTCGAGGTCGACGGATTTCATCTAATG
pABAi-pBcATL42-1-F	GAAAAGCTTGAATTCGAGCTCTCTTTCGCTATTGTG
pABAi-pBcATL42-1-R	AGCACATGCCTCGAGGTCGACGCCATCACTAACTTA
pABAi-pBcATL42-2-F	GAAAAGCTTGAATTCGAGCTCTAAGCTCTTATCTTA
pABAi-pBcATL42-2-R	AGCACATGCCTCGAGGTCGACCTAATAATAAAAGCC
pABAi-pBcATL42-3-F	GAAAAGCTTGAATTCGAGCTCGTACCATTAGTAAAT
pABAi-pBcATL42-3-R	AGCACATGCCTCGAGGTCGACAAGCCACTAACTTAT
pABAi-pBcPKL-F	GAAAAGCTTGAATTCGAGCTCTGGTCAACATGTCGGA
pABAi-pBcPKL-R	AGCACATGCCTCGAGGTCGACATATCTGCAAGAGAA
nBcWRKY33A-AD-F	GCCATGGAGGCCAGTGAATTCATGGCTGCTTCTTCT
nBcWRKY33A-AD-R	CAGCTCGAGCTCGATGGATCCTCACCTTCCATTGTA
cBcWRKY33A-AD-F	GCCATGGAGGCCAGTGAATTCATGGAGCAAAGGAAA
cBcWRKY33A-AD-R	CAGCTCGAGCTCGATGGATCCTCAGGACAAAAACGA
BcWRKY25-pRI101-F	TCTTCACTGTTGATACATATGATGTCGTCTGCTTCC	Luciferase assay
BcWRKY25-pRI101-R	GCTCACCATGGATCCGGTACCTGAGCGGCGTAGCGT
pBcWRKY33A-0800-F	CTTGATATCGAATTCCTGCAGTTAACTATAAATGAT
pBcWRKY33A-0800-R	CGCTCTAGAACTAGTGGATCCATTTTTCTGTTAATG
BcWRKY33-SK26-F	CGCTCTAGAACTAGTGGATCCATGGCTGCTTCTTCT
BcWRKY33-SK26-R	CTTGATATCGAATTCCTGCAG TCAGGACAAAAACGA
p0800-pBcLRP1-F	CTTGATATCGAATTCCTGCAGGAAGGGTTACAGGCA
p0800-pBcLRP1-R	CGCTCTAGAACTAGTGGATCCCGGTAGGTTATGCCT
p0800-pBcCOW1-F	CTTGATATCGAATTCCTGCAGCATCTCAGCACCGTT
p0800-pBcCOW1-R	CGCTCTAGAACTAGTGGATCCAACTCTTTTGCTTCTG
pBcCOW1-Fbio	GATATAATTCAAAATAGTCAAGGACCATGTCAATAT	EMSA Assay
pBcCOW1-Rbio	ATATTGACATGGTCCTTGACTATTTTGAATTATATC
pBcCOW1-F	GATATAATTCAAAATAGTCAAGGACCATGTCAATAT
pBcCOW1-R	ATATTGACATGGTCCTTGACTATTTTGAATTATATC
pBcCOW1-Fmut	GATATAATTCAAAATAGCATTGGACCATGTCAATAT
pBcCOW1-Rmut	ATATTGACATGGTCCAATGCTATTTTGAATTATATC
pBcLRP1-Fbio	GAAAGAAATAAAGTCAAAAGTTACAGTAGA
pBcLRP1-Rbio	TCTACTGTAACTTTTGACTTTATTTCTTTC
pBcLRP1-F	GAAAGAAATAAAGTCAAAAGTTACAGTAGA
pBcLRP1-R	TCTACTGTAACTTTTGACTTTATTTCTTTC
pBcLRP1-Fmut	GAAAGAAATAAACATAAAAGTTACAGTAGA
pBcLRP1-Rmut	TCTACTGTAACTTTTATGTTTATTTCTTTC
pGEX-WRKY33-F	GATCTGGTTCCGCGTGGATCCATGGCTGCTTCTTCT
pGEX-WRKY33-R	CTCGAGTCGACCCGGGAATTCTCAGGACAAAAACGA
qBcWRK33A-F	AACAAACCGCAAGAGCATCAC	qPCR
qBcWRK33A-R	AGGAGACAAAAGCAGGGGA
qBcLRP1-F	ATTCCTCTTCTCACAGCGGC
qBcLRP1-R	CTGTCATTGTGCTGCCATCG
qBcCOW1-F	CATGATGGAGTGGCCTACGAA
qBcCOW1-R	CACGTAGCACTCCAACCCTT
qBcSCN1-F	TTCCAGGGACATGGGTTTCG
qBcSCN1-R	TGCCCTCGTGTTGATGAGAC
qBcTIP1-F	CCATGGCCATAGCAGTAAACC
qBcTIP1-R	ATACAACAGCTCGGGTGAGG
qBcEIN3-F	GGGGTTCGTGAAGGTAGCAA
qBcEIN3-R	GAGGAGGCACACCTTTCTCC
qBcGTL1-F	GCGCTTCTGCTCTACCTCAT
qBcGTL1-R	CAACTCCTTGTGGGGGCTTC
